# Supplementary material for: From normal population to prediabetes and diabetes: study of influencing factors and prediction models
Source: Front Endocrinol (Lausanne). 2023 Oct 26;14:1225696. doi: 10.3389/fendo.2023.1225696 (PMC10640999; doi:10.3389/fendo.2023.1225696)
Supplement: Supplementary file 1 [file DataSheet_1.csv]

ID	Status	Age	Gender	BMI	SBP	U.GLU	PRO	TP	ALB	GLB	T.BIL	DB	IB	ALT	AST	BUN	SCr	UA	TC	TG	HDL.C	LDL.C
82301060033	1	39	1	21.58	106	0	0	71.7	42.7	29	9.6	1.6	8	13	18	7.2	107	545	6.19	1.16	1.25	4.28
82301295135	1	53	0	23.34	111	0	0	74.6	45	29.6	8.1	1.2	6.9	18	23	6.48	57	288	7.44	0.91	2.25	4.75
82208175133	1	46	0	25.52	102	0	0	70.7	43.4	27.3	10.1	2.2	7.9	17	21	5.23	60	328	4.76	0.92	1.65	2.94
82212130064	1	63	1	28.94	145	0	0	73.7	44.5	29.2	10.1	1.5	8.6	22	19	6.51	76	457	5.21	1.72	1.01	3.61
82302235252	1	64	0	25.78	121	0	0	70.3	41.4	28.9	7.8	1.5	6.3	51	34	5.11	48	253	4.77	1.38	1.73	2.78
82208295211	1	48	0	22.33	130	0	0	76.4	44.1	32.3	8.4	1.7	6.7	15	15	4.4	74	266	4.49	1.74	1.68	2.64
82212135275	1	39	0	20.12	104	0	0	76.8	44.1	32.7	15.4	3	12.4	14	17	4.43	44	211	4.8	0.68	1.84	2.91
82209130045	1	44	1	23.7	119	0	0	74.1	44.8	29.3	20.2	3.4	16.8	15	14	6.65	87	472	5.16	1.37	1.27	3.2
82209205418	1	37	0	18.83	99	0	0	71.5	41.1	30.4	18.2	3.1	15.1	17	23	4.76	50	298	5.4	0.72	1.63	3.5
82301065210	1	47	1	26.68	107	0	0	72.4	42.8	29.6	14.3	2.4	11.9	22	21	4.05	82	367	5.68	2.39	0.98	4.04
82208015230	1	57	1	20.94	106	0	0	72.3	43	29.3	9.1	1.5	7.6	11	17	3.93	75	241	5.7	0.85	1.71	3.67
82210210015	1	44	0	25.08	103	0	0	73.6	43.2	30.4	7.5	1.5	6	11	18	4.52	50	318	4.35	0.49	1.33	2.74
82302050060	1	53	0	23.09	113	0	0	75.6	41.3	34.3	11.2	1.4	9.8	41	45	5.41	55	338	5.63	0.81	1.79	3.46
82209290024	1	44	1	22.3	107	0	0	75.5	44.7	30.8	10.2	1.8	8.4	13	17	4.83	89	462	6.24	1.52	1.54	4.25
82210180014	1	43	1	28.17	130	0	0	74.9	45.4	29.5	22.9	4.4	18.5	16	12	4.02	78	455	4.62	1.14	1.02	3.15
82210245363	1	33	0	22.12	115	0	0	81.7	48.2	33.5	16.4	3	13.4	17	15	3.85	48	382	5.05	0.97	1.56	3.17
82208260007	1	26	1	22.36	108	0	1	71.2	44.2	27	20.3	3.7	16.6	16	17	2.77	92	296	5.12	1.03	1.69	3.31
82302265145	1	37	1	17.28	126	0	0	77.7	43.1	34.6	11.5	2.5	9	26	24	4.59	70	380	6.6	1.71	1.08	4.7
82211215228	1	46	1	21.1	128	0	0	79.8	45	34.8	13	2.1	10.9	26	27	5.42	86	317	5.71	0.97	2.23	3.27
82301205087	1	39	0	19.71	117	0	0	72.8	44.3	28.5	12.6	2.9	9.7	39	21	4.42	67	389	4.89	0.6	1.69	3
82210070021	1	42	0	19.39	98	0	0	70.3	40.2	30.1	10.8	2	8.8	13	19	4.66	68	308	4.5	1.19	1.22	2.84
82211085403	1	44	0	28.3	107	0	0	75.8	40.9	34.9	15.7	3.4	12.3	14	23	5.53	63	275	3.89	0.71	1.81	2.08
82301095146	1	45	1	22.46	124	0	0	83.3	48.1	35.2	15.1	2.3	12.8	20	17	3.98	75	455	6.26	5.08	2.05	3.31
82212085039	1	54	1	26.04	141	0	0	74.4	39.3	35.1	17.9	3.4	14.5	22	22	5.06	74	405	5.13	2.15	1.26	3.52
82212075050	1	49	1	22.97	145	0	0	70.4	42.9	27.5	10.7	2.6	8.1	30	27	3.57	78	304	4.57	1.9	1.17	3
82302235259	1	41	1	25.19	124	0	0	71.7	45.3	26.4	14.5	1.4	13.1	36	23	5.12	79	472	6.07	2.47	1.12	4.17
82302285179	1	40	1	24.25	125	0	0	73.2	45.6	27.6	23.6	4.8	18.8	30	24	6.14	92	383	4.35	0.75	1.34	2.65
82211185097	1	43	1	24.38	137	0	0	85.4	48.8	36.6	17.3	2.9	14.4	24	20	7.43	95	443	5.68	2.13	1.33	3.81
82301035025	1	55	1	19.68	116	0	0	75.5	44.4	31.1	13.1	2.7	10.4	23	23	7.22	109	289	4.76	1.8	1.35	2.98
82302135153	1	23	1	18.36	114	0	0	74.6	48.3	26.3	17.4	3.3	14.1	8	12	4.15	79	407	4.97	1.19	1.23	3.41
82208020032	1	43	1	23.31	103	0	0	71.2	42.4	28.8	13.5	2.5	11	10	17	4.08	81	449	5.52	0.87	1.38	3.42
82211220072	1	41	1	22.86	117	0	0	70.9	40.4	30.5	12	1.9	10.1	16	16	5.92	84	359	4.98	0.88	1.08	3.54
82208250007	1	31	1	24.65	116	0	0	73.7	46.1	27.6	15.3	2.5	12.8	48	27	6	92	410	6.4	1.18	1.45	4.5
82209245529	1	32	1	20.7	138	0	0	76.3	44.4	31.9	13.8	2.4	11.4	52	31	5	89	451	6.64	1.79	1.2	4.76
82208135270	1	34	0	21.85	113	0	0	68.8	42.9	25.9	13.8	2.6	11.2	6	13	8.52	63	320	5.25	0.46	1.82	3.06
82210265380	1	32	0	25.2	96	0	0	73	40.9	32.1	9.3	1.8	7.5	8	14	3.62	43	217	4.35	0.71	1.31	2.77
82211155490	1	47	0	24.18	114	0	0	72	39.5	32.5	10.8	2.6	8.2	26	28	5.44	64	290	3.83	0.54	1.38	2.32
82208010033	1	50	1	27.08	113	0	0	70.6	43.9	26.7	7.8	1.2	6.6	26	21	5.67	66	494	6.11	3.29	1.12	4.14
82211140025	1	51	0	17.05	114	0	0	72.3	42.6	29.7	8.2	2	6.2	6	15	5.22	66	291	5.61	0.98	1.46	3.64
82208145032	1	40	1	21.04	118	0	0	70.8	45.7	25.1	13.6	2.3	11.3	13	19	5.7	85	515	6.52	1.04	1.88	4.13
82301090029	1	37	0	23.21	128	0	0	68.6	41.2	27.4	20.5	3.6	16.9	30	24	4.16	48	228	4.37	0.83	1.34	2.89
82208105063	1	57	0	29.66	106	0	0	71.5	42.3	29.2	17.5	2.7	14.8	10	19	6.44	59	363	6.1	1.66	1.67	3.95
82209275438	1	56	1	28.36	152	0	0	78.6	42.7	35.9	11.4	1.7	9.7	26	22	3.91	82	497	5.55	3.49	1.2	3.62
82211255207	1	47	1	20.55	145	0	0	74.9	43.5	31.4	25.7	4.7	21	12	22	4.22	82	428	5.47	1.07	1.39	3.94
82208275402	1	61	0	21.93	158	0	0	81.3	45.3	36	19.5	3.1	16.4	10	18	6.18	62	372	6.15	0.72	1.71	4.14
82210225378	1	27	1	18.4	106	0	0	78.2	47.4	30.8	9.5	1.8	7.7	48	28	6.33	84	441	5.78	0.7	1.6	3.75
82210235464	1	45	0	32.59	82	0	0	64.7	41.6	23.1	25.9	4.3	21.6	18	18	4.44	55	262	5.84	0.62	2.4	3.17
82210210068	1	63	1	25.64	127	0	0	75.9	46.1	29.8	12.2	2.3	9.9	15	22	5.94	82	275	6.71	0.85	2.11	4.23
82211205297	1	44	0	24.69	124	0	0	74.2	40.4	33.8	8.5	2.2	6.3	26	21	4.71	51	369	5.58	2.03	1.03	3.93
82211030050	1	28	1	22.53	119	0	0	74	43.1	30.9	9.2	1.3	7.9	26	18	4.51	69	364	10.94	2.95	2.05	7.5
82210125018	1	53	0	17.73	126	0	0	77.3	42.2	35.1	9.9	1.7	8.2	17	25	5.57	75	387	5.99	0.89	1.56	4.08
82210290013	1	34	1	24.27	121	0	0	77.9	47.7	30.2	13.3	2.2	11.1	34	27	3.11	74	330	5.07	3.04	0.97	3.36
82210290031	1	30	0	29.2	114	0	0	74.7	47.2	27.5	8.5	1.7	6.8	12	16	4.04	66	386	4.88	0.78	2.02	2.76
82211210070	1	45	1	19.48	120	0	0	68.7	45.5	23.2	18.5	3.5	15	28	20	5.64	96	498	6.81	0.87	1.58	4.6
82211020024	1	45	0	21.22	126	0	0	74.1	43.9	30.2	10.8	2	8.8	51	34	5.24	61	408	5.36	1.55	1.15	3.65
82210315378	1	35	0	25.81	129	0	0	72.6	42.1	30.5	16.6	2.6	14	4	18	3.8	60	214	6.31	0.69	1.91	3.81
82210180031	1	37	1	18.29	108	0	0	72.7	45.4	27.3	24.6	4.1	20.5	16	16	3.04	73	302	4.17	0.92	1.42	2.45
82209150017	1	47	1	19.69	137	0	0	77.3	45.3	32	22.1	3.6	18.5	17	28	6.32	80	484	6.04	1.01	1.85	3.93
82208300034	1	24	0	23.96	93	0	0	75.8	47	28.8	17	3.8	13.2	14	19	2.86	60	334	3.78	0.67	1.69	2.01
82211035404	1	74	0	17.76	119	0	0	72.1	42.9	29.2	15.7	2.7	13	16	24	6.96	73	396	5.4	0.69	1.59	3.45
82207280005	1	40	1	23.1	128	0	0	74.2	46	28.2	16.8	3	13.8	18	20	4.6	67	359	5.14	0.87	1.63	3.18
82212065248	1	37	1	31.25	125	0	0	78.1	48.2	29.9	10.1	1.5	8.6	86	31	4.58	66	405	6.85	2.23	1.32	4.86
82207245121	1	33	0	30.07	104	0	0	68.4	44	24.4	11.1	2.3	8.8	10	17	5.01	70	316	3.19	1.13	1.12	1.81
82210275214	1	54	1	26.57	118	0	0	73.4	41.7	31.7	10.3	1.6	8.7	29	25	3.56	75	365	6.03	1.77	1.46	3.95
82212060053	1	59	1	20.18	150	0	0	75.5	44.7	30.8	15.9	2.7	13.2	27	23	6.66	75	410	5.15	2.41	0.97	3.55
82208015065	1	38	1	23.46	129	0	0	77.8	49.2	28.6	23.9	3.9	20	23	25	4.15	100	446	6.35	1.21	1.44	4.05
82209145226	1	58	1	25.79	130	0	0	72	45.4	26.6	4.6	0.9	3.7	12	22	5.47	94	344	6.27	1.58	1.2	4.14
82302095057	1	56	1	19.85	131	0	0	72.9	45.2	27.7	15.7	2.6	13.1	22	23	5.06	86	390	6.96	1.24	1.64	4.86
82209270044	1	52	1	26.7	131	0	0	76.8	46.5	30.3	11.1	1.9	9.2	20	18	4.89	78	449	5.59	2.22	1.12	3.88
82302185209	1	42	1	19.98	101	0	0	69.3	41.8	27.5	6.5	1.9	4.6	26	22	7.1	101	460	5.39	2.19	0.99	3.56
82210110001	1	36	0	25.55	96	0	0	74	42.1	31.9	10.1	1.9	8.2	23	27	4.09	60	258	4.7	0.75	1.65	2.94
82208225343	1	39	1	20.51	106	0	0	77.2	47.3	29.9	15.8	2.5	13.3	16	21	5.36	95	401	6.87	1.14	1.45	4.62
82210215121	1	42	1	20.76	124	0	0	73.6	44.4	29.2	24.7	5	19.7	14	19	7.07	116	522	4.51	1.23	1.39	2.78
82209270056	1	46	1	23.18	143	0	0	79.1	47.5	31.6	9.2	1.5	7.7	17	19	7.89	78	462	7	1.14	1.59	4.63
82210315341	1	51	0	30.22	127	0	0	72.8	42.5	30.3	12.8	2.4	10.4	14	18	5.78	73	339	5.45	0.87	1.49	3.54
82211165041	1	41	0	20.26	128	0	0	75.1	43	32.1	12	2.6	9.4	34	26	3.97	53	296	4.61	0.93	1.15	2.9
82301295001	1	47	1	23.28	139	0	0	74.4	44.2	30.2	23.9	4	19.9	24	26	5.39	80	460	3.97	1.48	0.92	2.73
82209280067	1	50	1	25.04	111	0	0	71.2	42.5	28.7	22	4.2	17.8	34	43	2.82	83	549	6.85	3	1.52	4.63
82210115431	1	60	1	27.4	128	0	0	67.5	42.6	24.9	14.5	3.1	11.4	15	21	7.06	96	314	3.82	0.93	1.57	2.07
82212035079	1	53	1	26.07	152	0	0	69.3	41.8	27.5	10.6	1.8	8.8	23	17	5.66	98	450	4.97	1.26	0.94	3.5
82210275166	1	51	1	20.32	148	0	0	72.7	39.4	33.3	11.5	2.2	9.3	24	20	3.11	74	504	5.34	1.81	1.15	3.59
82302055014	1	36	1	24.88	124	0	0	70.1	45.4	24.7	12.7	1.9	10.8	84	32	4.15	80	374	6.36	1.57	1.47	4.13
82210110013	1	48	0	21.64	108	0	0	74.1	43.8	30.3	13.5	2.4	11.1	25	23	3.14	51	164	5.26	0.8	1.67	3.39
82302070062	1	54	1	26.23	138	0	0	77.7	45.8	31.9	8.7	0.7	8	20	28	4.65	85	302	7.33	7.15	1.3	4.13
82210265211	1	34	0	28.14	113	0	0	75.4	42.3	33.1	9.9	1.7	8.2	7	11	4.35	55	273	5.38	0.75	1.91	3.24
82210285631	1	58	1	24.35	111	0	0	74.8	41.5	33.3	11	2.2	8.8	22	35	5.21	79	399	4.24	1.07	1.2	2.7
82209080007	1	50	0	21.34	118	0	0	68.6	42.4	26.2	14.2	2.2	12	14	17	2.89	57	295	6.3	1.92	1.88	4.03
82210260051	1	44	1	22.73	117	0	0	71.7	44.4	27.3	16	2.9	13.1	16	20	5.05	81	427	5.47	2.09	1.3	3.64
82208175306	1	47	1	22.02	110	0	0	67.8	41.9	25.9	14.5	2.5	12	14	27	6.5	87	326	5.59	0.9	1.27	3.77
82302065030	1	42	1	26.44	113	0	0	70	41.2	28.8	13.8	3.3	10.5	51	28	6.41	89	326	4.1	1.13	0.98	2.7
82301125083	1	51	1	21.12	100	0	0	75.6	41.6	34	7.6	2.2	5.4	25	17	4.99	75	452	5.91	1.02	1.16	4.24
82208245327	1	42	0	21.72	98	0	0	76.3	47.1	29.2	9	1.8	7.2	10	18	2.95	60	249	4.85	0.6	1.32	3.14
82208235357	1	48	1	22	116	0	0	66.6	42.4	24.2	11	2.2	8.8	18	22	4.46	78	437	5.21	2.05	1.24	3.61
82302245391	1	52	1	24.2	121	0	0	70.6	42.3	28.3	18.1	2.1	16	30	32	5.35	81	385	5.58	1.46	1.4	3.74
82302170049	1	37	1	24.75	113	0	0	69.3	44.1	25.2	8.4	1.6	6.8	23	23	5.4	79	383	5.4	1.32	1.83	3.48
82211085417	1	59	0	27.41	147	0	0	75.8	41	34.8	11	1.9	9.1	18	19	4.05	57	286	5.73	0.95	1.36	3.84
82211225478	1	34	1	17.18	134	0	0	76.9	45.4	31.5	8	1.7	6.3	26	26	4.52	95	389	5.88	0.6	1.52	3.81
82209225459	1	50	0	26.46	144	0	0	76.7	44	32.7	9.6	1.7	7.9	28	25	5.49	71	368	5.99	0.89	1.32	4.11
82302080003	1	49	0	21	124	0	0	73.1	41.5	31.6	16.1	2.5	13.6	12	20	5.07	50	297	6.13	0.62	2.26	3.47
82207190059	1	40	0	24.61	95	0	0	71.2	45.8	25.4	21.5	4.2	17.3	14	20	3.12	67	215	4.61	0.85	1.54	2.69
82212085045	1	67	1	27.91	148	0	0	72.9	40	32.9	13.6	2.9	10.7	24	17	3.42	76	408	4.87	1.8	1.15	3.28
82208085046	1	44	0	27.2	98	0	0	72.7	41.5	31.2	11.2	2.2	9	11	18	3.57	59	272	4.45	1.03	1.51	2.43
82208280006	1	38	0	25.43	107	0	0	73.3	46.5	26.8	12.7	2.5	10.2	11	17	6.23	68	364	4.58	0.71	1.4	3.04
82210120015	1	43	1	21.25	132	0	0	72.4	44.3	28.1	24	4.1	19.9	17	20	4.61	82	395	4.8	1.16	1.04	3.23
82211090065	1	35	0	22.84	109	0	0	78.3	47.4	30.9	16.1	2.8	13.3	12	17	3.41	49	386	5.86	2.14	1.23	3.93
82208245289	1	45	1	27.27	112	0	0	73.7	48.6	25.1	39.7	3.8	35.9	36	29	6.86	90	470	4.71	2.48	1.07	3.09
82210130032	1	59	1	25.27	150	1	0	83.5	48.8	34.7	15.1	2.3	12.8	28	20	5.11	92	357	6.42	2.84	1.2	4.37
82210285120	1	41	0	29.41	114	0	0	75.7	40.6	35.1	11.2	2	9.2	30	24	4.33	63	412	5.32	1.15	1.14	3.66
82208205236	1	28	0	20.44	108	0	0	73.4	44.6	28.8	14.1	3.1	11	9	15	5.4	53	268	4.89	0.57	1.51	3.01
82211065033	1	46	1	20.07	136	0	0	73	43.2	29.8	9.1	2.8	6.3	1065	471	4.66	64	284	7.23	9.88	1.57	4.3
82302210019	1	64	0	23.2	149	0	0	70.3	43.8	26.5	21.2	4.1	17.1	18	22	4.83	54	269	3.46	1.03	1.44	1.98
82208165288	1	64	0	27.59	110	0	0	69.4	40.4	29	17.6	3.5	14.1	16	24	5.83	49	292	4.96	0.82	1.43	2.96
82211295178	1	43	1	18.47	125	0	0	75.7	45.2	30.5	14.6	2.4	12.2	18	19	4.39	66	323	5.01	0.92	1.68	3.15
82207200030	1	37	1	24.71	123	0	0	80.7	48	32.7	8.2	1.3	6.9	117	64	5	86	493	5.98	6.49	0.97	3.71
82209255341	1	29	0	21.86	115	0	0	78.5	43	35.5	10	1.8	8.2	13	14	3.58	65	326	5.92	0.92	1.6	3.84
82208205155	1	35	0	22.73	108	0	0	68.9	41.4	27.5	20.6	4.2	16.4	25	27	2.27	54	275	4.47	0.43	1.8	2.53
82209085014	1	55	0	22.55	103	0	0	67.5	43.9	23.6	12.8	2.2	10.6	12	15	6.01	56	314	6.33	0.7	2.13	3.7
82209155081	1	70	1	19.6	118	0	0	72.3	43	29.3	17.7	2.8	14.9	17	21	5.62	78	407	6.33	1.31	1.62	4.31
82212120037	1	41	1	25.73	134	0	0	74.5	45.1	29.4	10.6	2.3	8.3	13	17	4.73	88	362	4.73	2.49	1.3	3.02
82301315022	1	51	1	21.08	120	0	0	76.4	43.1	33.3	11.5	2.2	9.3	19	18	4.24	93	346	5.4	0.85	1.62	3.56
82212050034	1	40	1	31.18	138	0	0	81.1	50.9	30.2	14.5	2.6	11.9	31	31	3.16	69	273	4.66	0.91	1.96	2.6
82210075051	1	24	1	26.25	99	0	0	74.2	46.4	27.8	15.4	3.1	12.3	36	26	6.07	85	469	5.04	1.21	1.58	3.09
82210265214	1	48	0	23.18	111	0	0	70.5	42.1	28.4	16.9	2.7	14.2	23	19	4.39	67	341	5.91	0.81	1.76	3.76
82211125115	1	36	1	25.23	137	0	0	75.6	46.1	29.5	7.9	0.9	7	38	33	6.38	83	535	7.38	1.92	1.2	5.23
82207295308	1	40	1	20.75	107	0	0	70.7	44.9	25.8	9.2	1.6	7.6	25	18	6.36	77	377	4.89	1.75	1.06	3.2
82210110037	1	42	0	22.68	112	0	0	77.5	43.6	33.9	13	2.6	10.4	9	15	3.5	60	238	4.83	0.72	1.64	2.95
82210090045	1	40	1	21.65	125	0	0	79.5	44	35.5	13.3	2.1	11.2	27	23	4.08	78	417	5.81	2.74	1.03	3.94
82302165186	1	29	0	22.74	113	0	0	76.3	47.1	29.2	8.2	2.1	6.1	12	18	5.02	63	355	4.19	1	1.32	2.48
82301295037	1	42	1	27.54	135	0	0	74.3	44.9	29.4	33.5	3.7	29.8	16	20	5.3	89	379	4.83	0.94	1.29	3.2
82211300022	1	42	1	29.51	124	0	0	82.7	46.5	36.2	12.5	2.1	10.4	22	20	5.44	98	461	6.46	2.09	1.48	4.43
82212045358	1	37	1	23.3	133	0	0	76.8	47.2	29.6	19.6	3.2	16.4	52	40	3.5	72	370	5.4	2	1.23	3.64
82208195213	1	49	0	18.73	108	0	0	73.6	43.2	30.4	9.5	1.5	8	17	22	4.14	62	331	6.84	1.81	1.58	4.41
82212065382	1	46	1	30.19	133	0	0	75.7	43.5	32.2	12.4	2.2	10.2	20	23	4.22	103	564	5.69	1.2	1.19	3.93
82211150070	1	52	0	21.07	116	0	0	78.8	43.3	35.5	11.1	2.4	8.7	20	19	5.35	61	344	7.38	0.96	1.65	4.87
82208155244	1	18	0	25.09	104	0	0	73.9	39.4	34.5	6.4	1.3	5.1	13	16	2.7	72	303	5.16	1.12	2.23	2.58
82211020008	1	43	1	22.98	130	0	0	73.2	42.9	30.3	17.5	3.1	14.4	33	30	6.74	100	455	5.15	1.64	1.01	3.63
82207170044	1	50	0	18.74	108	0	0	77.4	45.3	32.1	5.4	1	4.4	20	33	6.06	63	210	4.44	1.84	1.18	2.75
82208260017	1	67	0	20.23	142	0	0	69.7	43.5	26.2	19.2	3	16.2	29	29	4.89	70	298	6.69	1.63	1.26	4.56
82210150026	1	37	1	20.46	119	0	0	77	46.3	30.7	20.7	4	16.7	20	21	5.16	81	376	4.46	0.64	1.12	3
82211125423	1	29	1	28.65	139	0	0	78.2	47.3	30.9	14.9	2.1	12.8	35	26	3.57	78	488	7.49	2.13	1.47	5.16
82302120062	1	32	0	27.52	95	0	0	74.5	44.3	30.2	20.4	4.1	16.3	10	17	3.15	56	218	4.32	1.08	2.16	2
82207215104	1	40	1	23.64	128	0	0	71	42.7	28.3	13	1.8	11.2	35	34	4.09	98	371	5.46	2.97	1.26	3.44
82211030019	1	42	1	23.56	110	0	0	71.3	45.6	25.7	15.8	2.7	13.1	15	18	4.89	76	549	4.58	1.26	1.36	2.87
82211020048	1	23	1	26.16	111	0	0	77.4	49.3	28.1	15.5	3.4	12.1	10	13	3.36	83	463	4.62	0.49	1.43	2.98
82302280019	1	47	1	28.09	141	0	0	75.8	40.9	34.9	14.4	2.9	11.5	34	28	6.43	82	419	4.43	1.35	1.38	2.82
82301060023	1	51	1	21.19	122	0	0	77.1	45.5	31.6	17.9	3.3	14.6	29	19	3.02	74	356	5.7	0.92	1.31	4.01
82208190056	1	40	1	25.33	120	0	0	76	44.9	31.1	12.8	2.2	10.6	85	52	3.92	81	408	5.38	2.46	0.94	3.58
82302140031	1	34	0	23.6	114	0	0	73.2	44.4	28.8	9.1	1.5	7.6	21	25	4.07	62	371	6.78	0.71	2.11	4.35
82208260029	1	43	0	24.02	107	0	0	66.5	41.4	25.1	11.8	2.3	9.5	10	18	4.49	57	329	5.4	0.78	2.32	2.99
82211010052	1	38	1	34.15	123	0	0	79.5	47.9	31.6	11.5	2	9.5	29	27	4.92	91	467	6.1	0.96	1.92	3.71
82210230036	1	42	0	21.16	98	0	0	74.4	47.4	27	13.8	2.5	11.3	13	15	5.69	54	240	4.29	0.97	1.74	2.38
82210265471	1	36	0	23.72	110	0	0	73.6	47	26.6	11.8	1.9	9.9	11	19	4.77	64	264	5.33	0.84	1.45	3.47
82211025020	1	56	1	22.37	123	0	0	78.4	44.4	34	14.8	2.4	12.4	22	21	6.27	94	558	4.45	2.48	0.95	3.03
82212010058	1	49	0	27.89	108	0	0	73.5	46.1	27.4	13.7	1.6	12.1	16	20	4.44	70	317	7.61	0.83	2.03	5.11
82208015063	1	46	1	26.97	124	0	0	70.9	42.5	28.4	16	2.7	13.3	24	21	5.13	84	484	5.02	1.46	1.33	3.3
82209270066	1	35	0	25.5	104	0	0	71.6	42.2	29.4	9.1	2	7.1	7	14	3.43	63	264	4.57	0.76	1.82	2.7
82211135417	1	40	1	19.11	121	0	0	79.7	46.1	33.6	23.3	4.9	18.4	29	50	4.31	87	456	4.97	0.89	1.31	3.31
82302260026	1	45	0	25.15	122	0	0	82	42.6	39.4	10.9	1.9	9	13	18	2.97	53	285	6.07	1.09	1.64	3.94
82302080031	1	67	1	20.54	152	0	0	77	40	37	10	2	8	16	20	3.06	66	306	4.5	1.09	1.23	2.83
82210050046	1	37	1	24.46	122	0	0	78.8	44.7	34.1	21.4	3.1	18.3	28	29	4.1	90	511	6.62	4.99	1.39	4.07
82211170057	1	45	1	21.89	119	0	0	79.6	43.3	36.3	19.4	4.1	15.3	7	23	5.41	66	270	4.75	0.71	1.42	3.09
82302075187	1	57	0	23.12	133	0	0	74.4	42.4	32	11.3	1.5	9.8	22	23	5.42	59	317	5.07	0.89	1.24	3.35
82211065254	1	30	1	23.75	138	0	0	81.5	45.5	36	7.3	1.4	5.9	15	19	7.02	85	433	4.93	1.59	1.04	3.38
82302205051	1	43	1	16	122	0	0	67.2	45	22.2	17.7	3.6	14.1	18	18	5.87	90	275	4.14	0.56	1.36	2.51
82210105278	1	38	1	23.35	132	0	0	76.9	45.6	31.3	9.7	1.8	7.9	75	45	4.59	60	327	6.53	1.69	1.62	4.3
82210310010	1	52	0	20.57	140	0	0	75.9	45	30.9	8.8	1.3	7.5	14	17	4.98	49	304	5.6	1.64	1.33	3.67
82211170061	1	46	0	19.39	126	0	0	80.1	48.3	31.8	15.6	1.8	13.8	10	20	3.99	58	208	6.73	1.66	2.03	4.11
82302130118	1	28	1	24.03	121	0	0	74.7	46.8	27.9	19	2.7	16.3	53	22	6.94	81	459	5.52	1.24	0.9	3.96
82211165137	1	40	1	27.12	139	0	0	73.6	49.2	24.4	19.2	2.7	16.5	28	19	4.97	97	457	4.71	1.97	0.98	3.21
82211250023	1	41	0	26.16	94	0	0	73.9	42.9	31	13.5	2.5	11	14	20	4.65	57	257	4.4	0.77	1.72	2.54
82208045141	1	29	0	20.98	103	0	0	74.8	46.6	28.2	8.1	1.7	6.4	9	19	6.54	58	362	3.85	0.45	1.55	2.23
82211045066	1	53	0	23.78	129	0	0	74.5	45.9	28.6	21.5	4	17.5	20	25	4.96	73	320	5.01	0.76	1.82	3.06
82208020012	1	57	1	23.26	99	0	0	66.6	40.3	26.3	12.5	2.3	10.2	40	31	6.56	86	419	5.09	0.77	1.12	3.26
82210300029	1	37	1	17.68	125	0	0	75.2	45.2	30	15.2	2.6	12.6	39	23	4.6	83	424	5.94	1.6	1.3	4.13
82208055119	1	51	1	21.95	130	0	0	71.3	44.6	26.7	17.1	2.6	14.5	33	24	5.63	93	368	5.79	2.54	1.16	3.93
82208235356	1	34	0	25.27	89	0	0	63.5	39.4	24.1	12	2.1	9.9	9	14	2.78	60	293	4.86	1.41	1.16	3.27
82210245427	1	27	1	21.32	110	0	0	76.5	45.8	30.7	24.6	4.4	20.2	25	22	5.11	106	536	5.02	1.27	1.27	3.27
82210245196	1	39	1	28.55	129	0	0	75.1	42.5	32.6	20.2	3.3	16.9	20	26	4.2	80	509	6.07	1.78	1.54	3.98
82207255049	1	45	1	27.89	100	0	0	68.5	43.1	25.4	12.8	2.5	10.3	16	20	6.3	59	394	5.06	1.22	1.34	3.03
82211055290	1	37	0	22.1	125	0	0	71.6	44.1	27.5	14.4	3.5	10.9	14	20	6.1	71	329	3.8	0.47	1.43	2.17
82208225136	1	46	0	21.26	123	0	0	72.1	43.4	28.7	14	2.5	11.5	10	18	4.73	62	248	5.04	1.1	1.4	3.38
82212060043	1	47	0	23.65	140	0	0	83.2	47.4	35.8	22.4	4.3	18.1	12	18	4.15	57	312	5.33	0.84	1.94	3.2
82211265415	1	41	1	23.19	134	0	0	79	42.1	36.9	12.7	2.5	10.2	73	51	3.96	88	600	6.77	2.3	1.16	5.06
82302255134	1	48	0	24.49	102	0	0	71	39.8	31.2	12.2	2.2	10	10	14	6.58	68	229	5.16	0.97	1.73	3.13
82301075306	1	36	0	27.19	107	0	0	77.8	41.7	36.1	10.2	1.7	8.5	40	34	3.33	56	443	4.77	1.68	1.28	3.09
82208040066	1	41	1	18.05	127	0	0	72.7	48.5	24.2	15.1	2.6	12.5	28	19	4.9	83	361	5.16	1	1.59	3.15
82209235541	1	35	0	17.67	112	0	0	68.7	39.4	29.3	18.2	3.6	14.6	13	18	4.55	51	355	4.35	0.75	1.51	2.67
82212280012	1	39	0	23.46	112	0	0	68.7	42.7	26	11	2.3	8.7	29	26	4.17	64	238	5.16	0.77	1.4	3.4
82211175353	1	39	0	17.52	108	0	0	74	45	29	8.2	1.6	6.6	13	14	3.77	59	518	6.29	0.96	1.62	4.17
82210205113	1	35	0	27.97	98	0	0	81.2	48.4	32.8	12.9	2.9	10	16	24	5.87	48	230	4.5	0.55	1.96	2.4
82210220021	1	40	0	28.48	134	0	0	79.9	47.2	32.7	13.2	2.5	10.7	13	18	3.97	61	254	4.69	0.93	1.51	2.88
82209280052	1	40	0	29.56	107	0	0	79.1	46.1	33	9.8	2.1	7.7	15	21	4.79	60	237	3.28	1.63	0.93	2.01
82302250016	1	49	1	23.13	135	0	0	76.3	45.7	30.6	8.4	1.7	6.7	33	19	3.83	71	400	6.5	5.67	1.16	4.17
82209220041	1	30	1	20.84	101	0	0	72.3	40.7	31.6	10.4	1.4	9	24	21	5.15	77	609	7.36	4.71	1.05	4.76
82211280035	1	46	0	24.15	115	0	0	79.6	44.1	35.5	5.6	1.4	4.2	11	18	3.43	53	292	5.16	1.28	1.17	3.71
82212145134	1	44	1	21.87	112	0	0	72.1	44.1	28	8.2	1	7.2	26	26	7.59	85	493	6.45	7.37	1.14	3.85
82207230011	1	33	1	25.64	101	0	0	68.1	42.5	25.6	10.8	1.7	9.1	24	21	5.94	88	550	4.85	1.17	1.25	3.21
82302285267	1	54	0	29.37	146	0	0	71.6	44.6	27	12.9	2.2	10.7	123	249	3.01	62	294	6.2	1.31	1.97	4.11
82208175191	1	38	1	23.82	121	0	0	73.1	46.2	26.9	29.1	5.6	23.5	78	47	5.07	67	298	3.47	0.99	1.09	2
82209250051	1	28	1	16.68	108	0	0	75.8	44.6	31.2	8.6	1.5	7.1	18	16	3.72	72	419	5.94	0.85	1.03	4.33
82210315185	1	47	1	18.85	119	0	0	71.7	43.8	27.9	11.8	2	9.8	16	17	4.35	81	378	5.61	1.6	1.4	3.59
82211130004	1	53	0	20.63	110	0	0	68.2	43.2	25	22.3	3.9	18.4	11	21	4.13	55	290	5.39	1.09	1.61	3.4
82211030008	1	40	0	23.81	132	0	0	79.1	42.1	37	9.4	1.2	8.2	35	31	3.93	46	354	6.47	2.86	1.5	4.03
82207170032	1	49	1	21.27	116	0	0	68.1	40.4	27.7	9.9	1.8	8.1	10	14	5.95	99	413	4.83	0.55	1.95	2.72
82209275325	1	45	0	29.44	95	0	0	77.8	44.7	33.1	14	2.4	11.6	9	18	5.35	57	261	6.2	0.76	1.72	3.78
82212095179	1	51	1	20.01	121	0	0	79.9	46.7	33.2	16.8	2.6	14.2	24	26	5.03	106	485	6.33	2.36	1.92	3.89
82207230039	1	35	0	22.28	109	0	0	69.5	44	25.5	12.3	2.5	9.8	10	13	4.89	43	279	4.07	0.68	1.46	2.39
82210180046	1	45	1	23.53	109	0	0	69.3	46.3	23	17.2	2.7	14.5	21	23	4.51	104	477	4.87	2.99	1.08	3.21
82212070027	1	39	1	20.94	132	0	0	82.5	47.4	35.1	13.7	2.3	11.4	17	20	5.39	106	557	6.21	1.21	1.28	4.45
82211135291	1	41	1	23.68	148	0	0	72.9	45.2	27.7	13.6	2.5	11.1	69	43	8.72	78	541	4.95	1.39	1.27	3.23
82211280016	1	44	1	22.65	133	0	0	71.4	42.6	28.8	9.8	1.8	8	17	19	5.99	87	415	5.33	1.15	1.31	3.43
82210100055	1	46	1	27.46	111	0	0	79.6	42.8	36.8	22.7	4.8	17.9	118	58	5.38	98	422	5.84	0.86	1.91	3.7
82208055034	1	38	0	27.05	116	0	0	71.7	42.1	29.6	15.9	2.6	13.3	11	20	2.59	46	216	5.61	0.79	1.53	3.67
82302210037	1	35	1	24.02	90	0	0	76	48.4	27.6	13	2.4	10.6	28	23	4.98	71	311	6.04	1.31	1.37	4
82302200033	1	55	1	25.12	146	1	0	82.3	45.5	36.8	15.2	2.6	12.6	21	20	4.99	65	301	5.05	1.75	1.15	3.41
82302130110	1	39	1	22.62	149	0	0	76.6	46.3	30.3	31	4.8	26.2	43	27	6.72	70	348	5.43	1.82	0.99	3.85
82302150039	1	43	0	25.78	120	0	0	76.8	44.9	31.9	40	4.3	35.7	14	17	4.01	52	270	5.51	0.92	1.87	3.48
82207315250	1	38	1	21.75	115	0	0	67.1	43.1	24	5.3	0.9	4.4	36	29	4.67	78	329	6.36	9.72	0.76	3.19
82212045177	1	44	1	26.61	111	0	0	71.5	44.6	26.9	10.4	2.5	7.9	24	21	4.7	79	389	3.56	1.22	1.09	2.24
82212165132	1	37	1	24.6	130	0	0	80.2	44.7	35.5	30.9	5	25.9	35	25	5.12	89	548	4.78	2.34	1.42	2.99
82207135111	1	46	1	20.17	111	0	0	73.5	46.8	26.7	19.7	4.3	15.4	21	20	4.9	84	410	3.58	0.92	1.31	2.07
82208175130	1	48	0	23.88	110	0	0	73.6	42.9	30.7	15.9	2.4	13.5	19	21	5.71	60	349	4.56	2	1.26	2.96
82302035026	1	26	1	23.95	125	0	0	76.6	46.7	29.9	13.2	2.3	10.9	19	21	4.48	71	524	6.07	1.83	1.21	4.12
82208065123	1	21	0	21.04	101	0	0	71	48.1	22.9	16.2	2.9	13.3	9	15	3.97	60	291	5.47	0.67	1.4	3.68
82301170014	1	44	1	20.93	121	0	0	75.6	43.4	32.2	11.4	1.9	9.5	18	24	6.17	91	372	5.51	2.58	1.05	3.77
82302285268	1	37	0	18.87	105	0	0	80.4	46	34.4	12.1	2.2	9.9	10	15	3.71	47	253	5.48	0.92	1.87	3.37
82212065381	1	47	0	20.53	129	0	0	75.4	42.9	32.5	8.4	1.8	6.6	11	21	3.38	45	179	4.6	0.52	1.78	2.78
82209275071	1	49	1	24.52	100	0	0	72.5	44.9	27.6	12.3	2	10.3	23	26	5.76	110	357	6.26	1.16	1.64	3.96
82209155025	1	38	0	26.52	100	0	0	70.7	41.6	29.1	14.1	3.1	11	13	22	3.9	57	201	4.44	0.49	1.38	2.84
82301170026	1	39	1	17.08	144	0	0	81.3	48.5	32.8	24.9	4.4	20.5	32	23	5.08	80	348	4.66	0.92	0.86	3.36
82211080026	1	45	0	23.83	144	0	0	77.8	47.2	30.6	13.7	2.3	11.4	19	22	5.75	64	243	6.34	0.95	2.19	3.96
82301285108	1	48	0	23.02	148	0	0	71.2	41.4	29.8	8.7	2.3	6.4	10	15	3.52	53	225	5.05	0.82	1.81	2.98
82302205071	1	26	0	21.56	129	0	0	73.3	40.2	33.1	9.3	2.4	6.9	12	16	4.8	52	323	4.03	0.63	1.59	2.31
82211120004	1	38	0	24.78	122	0	0	75.7	42.6	33.1	5	0.9	4.1	7	15	3.91	50	196	4.17	0.54	1.47	2.43
82210215533	1	52	1	22.29	118	0	0	71.8	42.7	29.1	14.5	1.9	12.6	24	24	3.94	76	340	6.85	6.99	1.15	4.21
82211300021	1	41	0	25.32	115	0	0	81.4	46.7	34.7	11	2	9	12	19	3.58	64	327	6.11	1.32	2.12	3.66
82210245429	1	60	1	21.13	137	0	0	78.2	45.6	32.6	11.1	1.7	9.4	47	32	5.41	73	360	4.85	1.1	1.11	3.27
82209135017	1	48	0	22.89	114	0	0	68.3	40.3	28	8.3	1.6	6.7	18	24	5.19	59	289	4.39	0.62	1.94	2.38
82209245542	1	40	1	24.11	122	0	0	74	42.5	31.5	13	2.3	10.7	60	35	6.76	79	576	6.88	1.58	1.12	5.02
82302280027	1	43	0	19.75	107	0	0	73.7	41.2	32.5	6.6	1.2	5.4	60	33	6.86	54	214	5.31	1.2	1.34	3.49
82211215522	1	32	1	26.57	138	0	0	83.1	50.8	32.3	11.3	1.8	9.5	43	28	4.71	79	512	6.62	1.48	1.5	4.49
82208255268	1	38	1	21.22	91	0	0	74.6	47.3	27.3	8.6	1.4	7.2	23	21	5.33	74	451	6.61	1.95	1.22	4.38
82211100005	1	51	0	18.66	110	0	0	77.2	41.7	35.5	12.1	1.9	10.2	23	26	3.39	66	251	6.38	1.15	1.76	3.92
82207120049	1	77	0	25.63	119	0	0	73.1	41.9	31.2	11.7	1.9	9.8	13	24	10.87	121	244	5.37	1.64	1.39	3.61
82212145001	1	25	1	26.84	134	0	0	82.5	46.8	35.7	14.4	2.8	11.6	23	28	4.2	86	497	4.54	1.02	1.63	2.75
82301130006	1	53	1	25.22	108	0	0	71.2	43	28.2	14.5	3.3	11.2	24	24	5.48	92	418	5.57	0.87	1.56	3.74
82211245249	1	34	1	18.47	119	0	0	80.3	46.3	34	18.4	3.1	15.3	13	22	5.15	69	467	6.67	1.4	1.67	4.44
82211015522	1	43	0	20.82	111	0	0	71.6	40.7	30.9	17.4	3.1	14.3	13	25	5.25	81	275	5.33	0.83	1.78	3.26
82302145001	1	53	1	17.01	146	0	0	71.5	44.5	27	17.1	3.1	14	28	19	4.92	88	397	3.94	1.8	1.1	2.37
82211240031	1	44	1	23.56	134	0	0	70.7	42.6	28.1	21.4	3.3	18.1	31	28	7.3	91	486	5.73	1.78	1.56	3.88
82210215023	1	58	1	24.13	124	0	0	77	44.7	32.3	25.9	4	21.9	37	22	5.12	69	355	5.91	1.3	1.23	4.04
82211050007	1	28	0	20.53	113	0	0	75.8	44.7	31.1	17.4	3.3	14.1	10	14	4.99	70	477	4.8	0.77	1.66	2.78
82208010047	1	42	0	21.04	114	0	0	65.3	38.8	26.5	9.1	1.7	7.4	10	16	3.02	63	271	4.59	0.48	1.76	2.48
82302135131	1	24	0	21.66	116	0	0	75.7	46.4	29.3	11	1.9	9.1	26	26	4.09	75	287	6	0.67	2.28	3.67
82211285066	1	45	1	19.74	112	0	0	68.8	42.3	26.5	20.2	4	16.2	26	25	5.46	84	431	4.26	1.14	1.3	2.83
82211025086	1	51	0	20.08	126	0	0	74.1	42.8	31.3	12.6	2.3	10.3	25	30	3.9	62	256	4.78	0.73	1.33	3.04
82211145294	1	44	1	29.08	105	0	0	73.4	45.3	28.1	19	3	16	15	18	6.49	83	347	5.91	0.92	1.69	3.84
82302090043	1	47	1	20.11	115	0	0	75.9	45	30.9	20.6	3.4	17.2	21	18	7.74	92	405	6.07	0.81	1.77	3.89
82212120042	1	46	0	21.33	121	0	0	80.9	43.5	37.4	9.4	0.9	8.5	20	25	5.02	54	286	5.7	0.8	1.56	3.71
82302270004	1	48	0	18.94	119	0	0	72.2	41.5	30.7	8.8	1.5	7.3	27	26	5.49	55	334	5.49	1.46	1.42	3.46
82302035123	1	40	0	17.82	94	0	0	74.6	42.2	32.4	12.7	2.5	10.2	28	27	6.86	62	303	5.45	0.98	1.72	3.38
82302020018	1	42	0	21.23	124	0	0	72.9	42.1	30.8	13.4	2.1	11.3	29	24	4.78	58	272	5.46	2.21	1.33	3.61
82209155097	1	31	0	21.94	104	0	0	73	45.5	27.5	18.4	3.5	14.9	17	22	3.44	61	183	4.97	0.84	1.61	3
82212110015	1	39	1	20.1	146	0	0	74.5	46.6	27.9	21.6	3.6	18	43	28	4.85	86	542	4.78	4.95	1.4	2.8
82212135294	1	47	1	23.93340271	138	0	0	76.6	42.9	33.7	11.1	2	9.1	102	56	5.72	82	321	5.92	1.31	1.59	4.1
82211180021	1	51	0	22.22	117	0	0	65.7	39.8	25.9	4.8	0.8	4	10	18	7.38	55	333	5.81	0.57	2.2	3.34
82210235344	1	31	0	23.94	106	0	0	74.9	44.1	30.8	15.5	2.8	12.7	14	17	3.34	51	281	5.46	0.66	1.31	3.67
82302285387	1	41	0	23.56	99	0	0	74.2	44.1	30.1	7.7	1.2	6.5	19	25	4.47	64	293	6.26	1.44	1.94	3.91
82207265090	1	46	0	21.91	130	0	0	76.7	47.6	29.1	31.5	3.6	27.9	14	19	5.99	64	281	5.07	0.98	1.4	3.45
82212155214	1	40	0	18.83	112	0	0	77.4	43.9	33.5	12.3	2.9	9.4	10	23	7.11	63	295	5.67	0.87	1.61	3.53
82212100001	1	56	0	26.26	151	0	0	80.4	44.7	35.7	11.7	0.8	10.9	18	24	3.07	51	191	9.27	2.63	1.68	6.48
82208225405	1	49	0	23.33	135	0	0	76	47.1	28.9	10.5	1.8	8.7	16	28	4.81	59	354	6.24	0.75	2.43	3.59
82208055084	1	39	0	21.4	112	0	0	61.4	34.2	27.2	6.7	1.2	5.5	39	32	3.49	59	258	5.98	2.55	2.12	3.36
82212145070	1	30	0	26.83	109	0	0	77	43.1	33.9	8.3	1.6	6.7	18	18	3.39	63	311	4.97	0.84	1.34	3.3
82302275306	1	37	1	21.4	117	0	0	79.3	43.4	35.9	30	3.6	26.4	12	15	4.9	87	349	3.97	0.75	1.23	2.57
82212135271	1	33	0	22.98	118	0	0	74.7	43.5	31.2	9	2.2	6.8	6	12	3.72	50	231	5	0.78	1.03	3.6
82211150022	1	43	0	25.19	120	0	0	76.5	45	31.5	6.7	1.5	5.2	31	23	5.77	53	287	5.23	0.94	1.62	3.22
82211065377	1	31	1	28.71	123	0	0	68.4	43.1	25.3	21.2	4.1	17.1	12	16	4.73	68	328	4	1.42	1.42	2.37
82211130005	1	26	0	23.74	106	0	0	71.2	42.1	29.1	14.8	3	11.8	14	17	5.12	58	327	5.66	0.79	1.72	3.47
82210275092	1	54	1	21.25	150	0	1	78.6	43.1	35.5	16.6	2.6	14	38	30	7.02	90	374	5.75	3.68	0.92	3.93
82211230014	1	43	1	25.88	135	0	1	78.3	45.7	32.6	32.1	4.9	27.2	26	23	4.89	88	414	6.85	1.88	1.39	4.71
82208050037	1	35	1	22.03	136	0	0	73.3	46.3	27	9.1	1.8	7.3	23	18	3.76	71	467	4.93	2.05	1.16	3.14
82302255147	1	49	0	20.56	110	0	0	76.5	42.4	34.1	9.2	2.1	7.1	9	18	3.49	66	297	5.48	1.21	1.59	3.51
82210235044	1	37	1	26.98	137	0	0	77.8	46.1	31.7	9.2	1.6	7.6	51	30	5.25	91	450	4.9	1.68	1.22	3.12
82211285201	1	44	1	24.31	126	0	0	77.6	45.8	31.8	16.1	2.4	13.7	47	35	5.88	90	421	7.24	1.92	1.41	5.06
82302080011	1	56	0	23.22	117	0	0	71.8	43.1	28.7	11.8	1.6	10.2	26	18	4.86	60	367	7.08	1.47	1.62	4.75
82212090027	1	53	1	19.73	123	0	0	77	41.8	35.2	11	1.5	9.5	15	14	4.38	69	317	5.3	1.31	1.11	3.68
82208070022	1	43	1	19.68	127	0	0	71	44.4	26.6	12	2.3	9.7	17	19	5	84	457	4.31	1.6	0.91	2.91
82212105079	1	39	1	21.47	127	0	0	70.3	43.3	27	14.2	2.6	11.6	12	16	4.69	87	364	5.44	1.07	1.58	3.48
82211105377	1	33	0	18.4	97	0	0	79.6	47.2	32.4	13.9	2.5	11.4	10	15	4.98	55	326	4.6	0.86	1.19	3.01
82208040064	1	40	0	23.69	101	0	0	70.2	43.8	26.4	12.3	2.2	10.1	23	25	5.9	51	276	5.08	0.81	1.23	3.43
82301285017	1	35	0	21.53	127	0	0	72.5	42.7	29.8	9.5	1.2	8.3	9	17	5.39	60	252	4.71	1.18	1.58	2.88
82302105105	1	25	0	20.52	118	0	0	71.8	42.2	29.6	10.3	1.9	8.4	10	19	3.32	60	224	5.31	0.61	2.37	2.84
82211255200	1	40	0	22.73	115	0	0	76.3	42	34.3	14.2	3.2	11	10	17	3.17	60	294	5.38	0.75	1.39	3.78
82211295044	1	31	1	23.17	114	0	0	78.8	48	30.8	21.5	4.5	17	7	21	5.18	69	359	5.12	1.12	1.62	3.28
82210195218	1	45	0	21.27	118	0	0	71.9	42.2	29.7	12.5	2.8	9.7	14	19	3.32	71	242	3.85	0.64	1.58	2.11
82212130041	1	36	1	23.45	150	0	0	75.6	46.9	28.7	14.1	2.2	11.9	23	26	4.13	83	396	5.93	1.61	1.5	3.89
82212140019	1	42	0	26.88	106	0	0	71.3	41	30.3	10.1	1.6	8.5	30	20	5.32	63	241	5.12	0.59	1.58	3.32
82211045010	1	38	1	25.33	118	0	0	80.5	49	31.5	20.1	3.6	16.5	15	20	6.06	98	419	4.96	1.05	1.27	3.36
82302170045	1	34	0	30.13	110	0	0	80.1	49.8	30.3	8.4	1.4	7	6	16	6.21	61	247	5.27	0.62	1.51	3.48
82212045173	1	43	1	21.09	128	0	0	79.8	47.5	32.3	18.7	2.9	15.8	15	18	4.33	91	318	5.9	0.79	1.33	3.98
82210075167	1	41	0	21.1	114	0	0	73.9	41.2	32.7	14.8	2.6	12.2	14	16	2.83	51	321	5.38	1.23	1.45	3.37
82211015140	1	47	1	19.57	128	0	0	79.8	46.6	33.2	16.7	2.4	14.3	31	25	5.67	86	374	7.02	3.65	1.26	4.77
82210305098	1	37	1	18.11	108	0	0	74.9	45.6	29.3	10.4	2.1	8.3	13	20	3.65	71	256	4.33	1.3	1.03	2.78
82211025445	1	47	0	22.09	117	0	0	74.3	42.6	31.7	13	2.3	10.7	12	19	5.72	74	323	5.29	0.78	1.54	3.38
82212070024	1	27	0	29.72	117	0	0	80.8	45.8	35	10.9	2	8.9	13	18	3.49	50	550	4.81	1.43	1.51	3.08
82211160034	1	52	1	25	112	0	0	82	45.3	36.7	16.5	2.7	13.8	22	22	6.1	88	518	4.94	2.1	1.24	3.14
82210145025	1	39	1	28.87	142	0	0	75.8	45.6	30.2	10.4	1.8	8.6	37	18	5.74	90	466	5.74	1.34	0.98	4.17
82211145222	1	25	1	28.26	124	0	0	73.1	47.2	25.9	16.8	3.3	13.5	13	14	3.25	78	344	4.12	0.7	1.5	2.41
82207310023	1	33	1	23.32	123	0	0	75.4	46.7	28.7	20.6	3.8	16.8	14	19	5.11	85	321	5.22	0.87	1.65	3.09
82210300035	1	49	0	23.88	120	0	0	74.2	41.9	32.3	9.6	1.8	7.8	38	28	3.66	66	339	4.78	1.7	1.74	2.75
82209260035	1	31	0	23.15	101	0	0	72.4	44.3	28.1	6.4	0.9	5.5	58	160	2.51	54	202	6.51	0.83	1.83	4.25
82302220016	1	39	1	19.36	122	0	0	72.5	46.7	25.8	14	2.7	11.3	32	21	6.56	68	341	4.2	1.12	1.46	2.63
82208240022	1	48	1	22.27	121	0	0	62.1	40.1	22	8.7	1.9	6.8	45	40	5.47	94	287	4.5	1.53	1.13	2.99
82209025163	1	54	1	24.26	133	0	0	69.4	40.2	29.2	13.5	2	11.5	30	25	5.67	82	379	6.96	1.47	1.25	4.95
82209155072	1	63	1	23.02	110	0	0	65.2	38.5	26.7	15	3.2	11.8	13	15	6.08	84	369	4.04	0.89	1.3	2.65
82302250031	1	51	1	22.98	118	0	0	79.1	45	34.1	22.3	3.7	18.6	15	19	5.42	84	402	5.18	0.99	1.48	3.4
82302210057	1	58	1	23.38	113	0	0	71	41.5	29.5	14.5	3.2	11.3	29	23	7.57	90	296	4.45	1.43	1.23	2.77
82208280007	1	38	1	26.75	121	0	1	77.9	51.4	26.5	41.3	4.8	36.5	21	29	5.48	89	297	5.17	0.63	2.16	2.89
82302140006	1	59	0	21.3	126	0	0	81.8	44.6	37.2	13.7	2.2	11.5	19	22	9.01	70	471	6.06	1.28	1.64	3.95
82210170023	1	45	0	20.77	124	0	0	73.7	40.5	33.2	9.2	1.5	7.7	32	26	4.03	56	246	5.3	0.92	1.34	3.47
82302065075	1	35	1	22.79	119	0	0	79.2	50	29.2	15.4	2.4	13	20	24	4.32	79	341	6.03	1.03	1.76	3.82
82209085041	1	28	1	24.11	131	0	0	69.6	48.1	21.5	11.5	2.3	9.2	91	42	5.9	72	426	5.46	2.65	1.21	3.34
82209245540	1	43	0	25.99	128	0	0	76.1	40.9	35.2	10.8	2.3	8.5	17	17	6.18	58	275	4.28	0.49	1.92	2.31
82302280030	1	48	1	22.52	109	0	0	70	43.3	26.7	8.3	1.7	6.6	14	18	7.66	77	404	4.75	1.49	1.28	3.04
82209235305	1	29	1	19.69	126	0	0	73.2	46.6	26.6	31.7	3.9	27.8	13	19	6.43	91	528	4.95	0.71	1.21	3.39
82302210027	1	44	1	21.27	129	0	0	70.8	43.2	27.6	14.4	2.2	12.2	25	17	6.48	81	351	6.32	2.74	1.5	4.26
82302245292	1	38	1	22.06	123	0	0	79.9	45.4	34.5	11.6	1.7	9.9	50	22	5.27	82	424	6.68	2.38	1.24	4.63
82302120043	1	29	0	24.16	110	0	0	72.3	43.8	28.5	10.4	1.9	8.5	26	24	5.75	77	307	4.92	0.86	1.78	3
82209085034	1	29	1	22.79	135	0	0	75.6	47.2	28.4	14.3	2.3	12	21	19	4.17	79	448	6.34	2.67	1.18	4.15
82302055052	1	24	1	21.65	131	0	0	72.5	42.1	30.4	19.2	3.7	15.5	32	29	6.11	114	501	5.78	0.86	1.79	3.66
82208155241	1	46	0	21.68	135	0	0	68.3	41.1	27.2	8.7	2.1	6.6	23	25	5.96	62	286	3.79	0.62	1.28	2.18
82210130020	1	45	1	22.28	131	0	0	78.8	48.3	30.5	22.5	4.3	18.2	16	20	7.1	88	384	5.52	1.42	1.64	3.44
82207115339	1	49	1	20.79	119	0	0	74.6	43.9	30.7	18.4	3.8	14.6	13	21	3.18	80	510	3.76	0.84	1.06	2.49
82302130028	1	40	1	23.87	118	0	0	75.4	43	32.4	19.7	3	16.7	59	32	4.15	71	519	5.97	1.67	0.95	4.31
82212160024	1	28	1	19.62	121	0	0	75.1	42.9	32.2	8.8	1.9	6.9	12	17	4.42	73	359	5.28	1.11	1.51	3.45
82212110012	1	25	0	20.63	129	0	0	79.4	42.5	36.9	8.3	2.8	5.5	17	15	4.22	52	267	4.08	0.77	1.57	2.39
82302245390	1	50	0	27.89	141	0	0	73.2	43	30.2	12	2.1	9.9	15	17	6.12	55	296	5.56	0.92	1.84	3.35
82301315195	1	57	0	23.5	113	0	0	69.9	41	28.9	8.5	1.6	6.9	19	24	4.89	64	269	5.14	1.33	1.29	3.54
82209215359	1	31	0	28.86	95	0	0	61.8	41.5	20.3	12.9	2.4	10.5	13	16	4.34	70	272	5.71	0.7	1.96	3.5
82302160013	1	54	1	25.01	137	0	0	77	42.7	34.3	11.3	2.1	9.2	15	19	7.11	73	375	5.08	1.66	1.41	3.4
82211035047	1	48	1	26.74	102	0	1	70.7	38.8	31.9	13	2.6	10.4	11	16	7.06	137	342	4.05	0.9	1.31	2.42
82209100010	1	37	1	21.57	139	0	0	76.6	44.8	31.8	16.5	3.2	13.3	25	24	3.27	83	634	3.48	1.77	0.95	2.26
82210065257	1	35	1	25.4	114	0	0	73.8	46	27.8	15.3	2	13.3	28	29	5.67	76	458	5.86	3.4	1.05	3.86
82302215153	1	24	0	25.37	111	0	0	80.4	49.5	30.9	32.3	4.3	28	24	26	3.95	65	290	3.8	0.96	1.71	1.99
82302210039	1	30	1	25.14	134	0	0	74.7	45.3	29.4	11.7	2.8	8.9	46	23	6.17	91	451	6.59	1.26	1.74	4.21
82209020010	1	44	1	19.59	119	0	0	68	45.8	22.2	15.4	3.1	12.3	19	17	7.38	67	349	4.86	1.13	1.38	3.19
82211125357	1	48	0	24.38	133	0	0	80.8	43.3	37.5	14.6	3.1	11.5	20	20	3.75	61	289	6.43	1.01	2.29	3.66
82210130028	1	17	1	26.62	126	0	0	76.1	48.7	27.4	23.1	4.8	18.3	17	16	6.27	101	246	4.12	0.42	1.53	2.45
82209265384	1	60	1	26.46	151	0	0	75.5	45.6	29.9	24.9	4.1	20.8	16	24	4.73	76	375	5.23	0.73	1.75	3.07
82208195421	1	32	1	20.68	123	0	0	70.6	45	25.6	16.8	2.6	14.2	31	24	4.48	86	436	6.57	2.04	1.24	4.42
82301150015	1	37	0	24.87	131	0	0	72.7	43.8	28.9	12.1	2.5	9.6	14	17	6.17	54	262	6	1.19	1.51	3.91
82208170003	1	55	1	21.86	126	0	0	64.4	42.1	22.3	23.6	4.3	19.3	21	21	9.41	80	352	5.07	3.5	0.96	3.14
82209250039	1	51	1	29.16	118	0	0	75.8	47	28.8	22.1	5.6	16.5	41	23	6.82	108	479	3.16	1.38	1.13	1.88
82209280051	1	37	0	25.06	102	0	0	73.2	42.4	30.8	8.3	1.4	6.9	12	20	4.8	59	332	4.52	2.3	1.11	2.98
82212010025	1	41	1	21.09	123	0	0	77.7	45.1	32.6	7.8	1.2	6.6	37	34	6.47	103	522	4.58	0.82	1.4	2.88
82208190055	1	40	1	20.5	156	0	0	77.8	49.9	27.9	42.3	5.9	36.4	76	36	4.6	92	567	5.12	2.58	0.89	3.47
82212140018	1	52	0	25.87	113	0	0	67.7	42.9	24.8	11.1	1.6	9.5	22	27	4.2	56	280	5.23	0.66	1.76	3.3
82207280073	1	37	1	21.34	119	0	0	72	45.6	26.4	18	3.3	14.7	20	22	5.36	88	427	4.21	1.76	0.9	2.75
82212080025	1	51	1	21.56	126	0	0	74.6	44.7	29.9	13.8	2.5	11.3	17	24	5.94	90	398	5.68	2.49	1.46	3.61
82210130025	1	26	0	19.96	108	0	0	66.7	42.2	24.5	11.8	1.9	9.9	13	19	5.44	56	300	5.49	1.4	1.3	3.6
82302145238	1	33	1	17.29	111	0	0	76.7	47.2	29.5	7.4	1.3	6.1	30	26	7.24	77	541	6.75	2.3	1.38	4.79
82210125406	1	42	1	21.93	135	0	0	75	45.2	29.8	15.6	2.8	12.8	35	26	4.55	76	513	5.4	2.94	1.09	3.57
82302125325	1	43	1	23.63	143	0	0	81.2	47.4	33.8	10.2	1.7	8.5	72	42	3.92	71	586	7.18	4.91	1.5	4.68
82302225267	1	50	1	23.15	101	0	0	78.6	44.5	34.1	11.8	1.8	10	16	18	3.92	80	358	5.39	1.3	1.04	3.86
82211295076	1	39	1	20.08	109	0	0	76.9	45.1	31.8	8.3	1.5	6.8	21	20	5.29	85	395	5.14	1.98	1.13	3.31
82210085232	1	42	0	25.92	121	0	0	75.2	44.3	30.9	7.1	1.7	5.4	10	17	5.16	55	226	4.63	0.74	2.21	2.41
82210300006	1	36	1	28.22	111	0	0	70.7	44	26.7	7.1	1.2	5.9	65	36	4.99	73	341	5.74	4.45	1.06	3.59
82302075119	1	49	1	22.44	112	0	0	77.5	44.3	33.2	10.4	1.9	8.5	31	31	6.45	82	401	5.29	1.08	1.69	3.24
82207215150	1	32	0	24.35	103	0	0	70	43.8	26.2	10.1	1.8	8.3	12	16	5.12	52	256	4.98	0.67	1.73	3.05
82209275158	1	40	0	23.43	89	0	0	73.4	45.1	28.3	21.9	3.9	18	27	24	3.88	57	290	4.89	1.01	1.78	2.77
82210255230	1	48	0	19.38	123	0	0	76.2	42.8	33.4	12.3	2	10.3	13	20	3.66	64	203	6.4	0.63	1.66	4.11
82207165235	1	40	0	25.26	111	0	0	71.9	44.6	27.3	12.4	2.4	10	8	14	3.78	60	296	4.89	0.74	1.36	3.19
82301120045	1	43	1	21.31	129	0	0	71.4	43.8	27.6	15.1	2.4	12.7	21	19	2.75	62	382	4.35	2.99	0.89	2.93
82207260023	1	46	0	21.44	129	0	0	73.6	44.1	29.5	6.8	1.5	5.3	20	34	4.39	53	277	5.21	0.69	1.8	3.23
82302105291	1	40	1	32.55	129	0	0	71.1	44	27.1	11.2	1.5	9.7	32	22	3.82	78	457	5.66	1.04	1.22	3.69
82210215548	1	57	0	20.3	137	0	0	83.5	45.8	37.7	11.1	1.9	9.2	14	17	5.23	51	488	6.15	1.7	1.69	3.97
82208095187	1	35	1	22.39	104	0	0	66	43.2	22.8	13.8	2.7	11.1	20	21	3.72	86	315	4.44	0.84	1.31	2.88
82210235112	1	28	1	21.11	126	0	0	82.5	46.3	36.2	14.3	2.6	11.7	57	29	5.54	100	505	5.38	0.99	1.39	3.46
82211175064	1	31	0	17.37	112	0	0	77.7	46.1	31.6	16	3.4	12.6	8	14	4.37	59	354	4.94	0.76	2.29	2.65
82212135177	1	40	1	28.29	131	0	0	73.4	43.8	29.6	11.8	1.8	10	31	25	7.26	89	288	8.11	1.24	1.3	5.96
82212135181	1	43	0	22.43	107	0	0	69.1	42	27.1	15.9	3.1	12.8	9	14	3.66	45	218	4.62	0.76	1.71	2.68
82302130112	1	50	0	23.22	130	0	0	72.5	42.2	30.3	20.6	3	17.6	18	22	5.79	67	316	6	1.4	1.33	4.21
82208090021	1	58	1	22.21	126	0	0	76.2	46.7	29.5	10.8	2.1	8.7	11	18	6.07	77	281	5.88	0.79	1.61	3.73
82211025175	1	42	0	26.68	95	0	0	66.9	42.3	24.6	18.5	3.6	14.9	12	17	4.64	52	258	4.64	0.74	2.13	2.35
82210120050	1	47	0	22.01	119	0	0	75.1	44.3	30.8	19.5	4.4	15.1	13	13	2.7	62	204	3.88	0.69	1.34	2.13
82301065129	1	45	1	23.47	118	0	0	69.1	39.6	29.5	10.5	1.7	8.8	10	19	6.29	79	448	5.73	0.79	1.66	3.74
82210115427	1	44	1	22.47	115	0	0	73.6	46.3	27.3	17.2	3	14.2	17	14	4.76	74	526	5.05	1.61	0.98	3.49
82211140038	1	41	0	23.04	117	0	0	69.8	41.3	28.5	13.6	1.9	11.7	20	24	4.26	53	234	6.22	1.46	1.36	4.2
82207285011	1	44	1	23.7	127	0	0	76.1	45.3	30.8	21.8	4.8	17	11	17	5.42	95	329	4.95	0.76	1.53	2.98
82211065136	1	50	1	25.97	114	0	0	70.5	41.2	29.3	23.7	5	18.7	16	20	5.67	89	447	3.8	0.72	0.94	2.59
82211120013	1	54	1	29.16	125	0	0	69.4	43.4	26	13	1.9	11.1	15	22	4.74	75	498	7.01	2.75	1.2	4.75
82212045359	1	45	0	20.96	156	0	0	77.8	41.6	36.2	12.4	2.1	10.3	12	19	3.69	56	320	6.46	1.05	2.21	3.84
82302045108	1	39	1	23.52	148	0	0	71.8	42.8	29	14.6	1.7	12.9	64	31	6.43	71	464	5.35	1.28	1.22	3.6
82212080010	1	54	0	28.16	136	0	0	75.5	41	34.5	17	2.5	14.5	13	36	3.94	60	264	5.68	1.51	1.74	3.63
82209155031	1	51	0	21	131	0	0	68.5	40.9	27.6	13.1	2.3	10.8	7	14	6.53	47	223	5.64	1.3	1.57	3.51
82207260002	1	37	0	23.14	110	0	0	71.8	43.6	28.2	15.7	3.3	12.4	8	16	4.83	52	289	4.16	0.59	1.28	2.53
82302105067	1	37	1	18.54	104	0	1	70	43.5	26.5	13	2.1	10.9	24	23	3.13	71	337	6.01	3.23	1.46	3.76
82211125467	1	48	1	22.65	135	0	0	77	42.6	34.4	15.3	2.9	12.4	14	20	7.38	76	514	5.44	1.63	1.49	3.47
82208155242	1	50	1	21.56	106	0	0	70	44.5	25.5	7.7	1.5	6.2	21	22	6.11	100	429	5.12	1.28	1.2	3.21
82301130022	1	41	1	22.19	143	0	0	75.1	45.7	29.4	12.4	2.2	10.2	74	41	6.33	80	406	5.78	1.74	1.35	3.9
82212275051	1	26	0	23.15	100	0	0	69.3	42.3	27	19.6	3.6	16	8	15	3.89	50	254	4.2	1	0.79	3
82211065077	1	50	1	26.05	123	0	0	78.4	44.5	33.9	13.8	2.2	11.6	24	27	8.67	79	309	6.07	1.9	1.16	4.18
82210160024	1	39	1	17.93	124	0	0	76.7	45	31.7	15.6	2.9	12.7	48	33	5.07	66	402	5.88	1.06	1.6	3.82
82209010044	1	33	0	26.5	119	0	0	72.2	43.8	28.4	9.5	1.6	7.9	12	16	5.19	58	283	5.39	1.18	1.22	3.52
82211280017	1	51	1	23.56	105	0	0	78.3	44.4	33.9	13	2.5	10.5	18	18	6	72	372	5.8	2.59	1.19	4.2
82209160006	1	55	1	17.75	106	0	0	75.4	47.5	27.9	16.6	2.7	13.9	11	20	7.1	72	316	6.71	1.05	1.49	4.9
82302240044	1	48	1	27.26	109	0	0	71.3	42.4	28.9	12.6	2.9	9.7	23	22	4.23	81	339	3.48	0.96	1.16	2.05
82207185067	1	40	1	18.02	110	0	0	74.2	46.3	27.9	18.4	3.6	14.8	20	23	5.77	81	473	4.71	0.96	1.16	3.24
82212080057	1	38	1	24.8	138	0	0	82.1	48.3	33.8	9.7	2.1	7.6	72	38	5.02	91	386	4.64	1.67	1.15	3.25
82301185202	1	45	0	18.03	115	0	0	74.3	44.7	29.6	20.9	3.7	17.2	18	21	5.22	68	296	6.34	0.59	1.75	4.28
82212050019	1	40	0	25.5	109	0	0	74.5	43.3	31.2	12.8	2.9	9.9	24	24	4.03	54	302	4.23	0.49	1.62	2.55
82210255513	1	48	1	32.76	201	0	0	75.2	44.9	30.3	9.6	1.5	8.1	36	30	5.16	94	639	5.99	2.97	1.31	3.85
82207160098	1	45	1	29.31	146	0	0	79.7	49.6	30.1	6.8	1.1	5.7	41	26	6.14	92	361	7.79	2.97	1.27	5.54
82210200007	1	42	1	23.08	125	0	0	79.9	42.1	37.8	19.5	3.6	15.9	26	21	5.24	101	414	5.92	1.1	1.4	3.98
82210275217	1	51	0	24.87	126	0	0	70.9	41.4	29.5	17.3	3.9	13.4	44	44	5.55	81	308	3.76	0.8	1.37	2.26
82209015152	1	61	1	20.31	125	0	0	63.5	39.3	24.2	11.6	2	9.6	9	27	7.25	93	331	6	1.25	1.42	4.19
82210290014	1	35	0	19.26	102	0	0	77.2	43.7	33.5	14.5	3.8	10.7	13	16	2.96	56	237	4.34	0.77	1.73	2.41
82212120065	1	34	0	22.35	153	0	0	74.9	43.8	31.1	9.9	1.5	8.4	22	23	3.75	55	330	5.24	0.87	1.11	3.69
82301170032	1	35	0	28.38	111	0	0	81	44.4	36.6	9.8	2.5	7.3	15	20	6.56	60	329	5.03	0.86	1.84	2.97
82301310027	1	67	1	21.45	142	0	1	83.9	41.1	42.8	14	2.5	11.5	16	19	6.56	98	430	5.53	2.41	1.09	3.77
82302185267	1	41	1	20.56	116	0	0	80.6	50.5	30.1	11.7	2.3	9.4	15	23	3.99	70	302	4.04	1.37	1.66	2.25
82209225049	1	42	1	26.72	125	0	0	72.8	44.8	28	19	3	16	31	25	5.29	101	462	4.29	3.3	0.94	2.7
82302260058	1	54	0	19.42	145	0	0	85.6	42.9	42.7	14.7	2.2	12.5	29	28	3.68	55	332	6.09	4.91	1.14	3.99
82210125065	1	54	0	20.37	107	0	0	72.5	48.1	24.4	16.6	2.9	13.7	21	21	4.16	68	405	5.33	0.8	1.59	3.26
82211150057	1	38	1	25.37	121	0	0	75.5	46.1	29.4	23.9	4	19.9	25	19	5.84	83	357	5.43	2.1	1.2	3.66
82210310012	1	42	0	22.28	102	0	0	75.9	43.8	32.1	12.9	2.4	10.5	11	20	4.9	55	516	4.56	0.7	1.24	2.98
82209170009	1	53	1	27.87	134	0	0	75	46.1	28.9	22.4	4.3	18.1	22	19	3.86	84	377	3.99	0.71	1.17	2.57
82302245228	1	53	1	24.69	127	0	0	76.6	46.6	30	17.8	3.8	14	21	29	6.28	86	372	4.57	0.45	1.31	2.97
82209285237	1	31	0	31.3	119	0	0	73.2	45.1	28.1	11.4	2.5	8.9	17	18	4.3	65	407	4.96	0.86	1.66	3.04
82212155066	1	51	1	23.44	120	0	0	72.9	46.7	26.2	8.6	1.7	6.9	29	23	5.4	77	385	6.72	1.34	1.46	4.74
82210160003	1	42	0	20.13	97	0	0	71.9	43.2	28.7	17.3	3.2	14.1	13	26	3.45	55	225	5.95	1.05	1.85	3.66
82211225237	1	48	1	21.41	124	0	0	74	45.4	28.6	8.2	1.7	6.5	19	17	4.13	80	423	5.34	1.96	1.1	3.58
82208120037	1	40	0	25.06	94	0	0	72.4	42.5	29.9	9	1.8	7.2	13	17	4.21	49	272	4.94	1.01	1.5	3.14
82207235223	1	38	0	23.99	123	0	0	77.2	48.8	28.4	18.1	3.4	14.7	13	19	4.63	64	266	5.25	0.46	1.76	3.14
82210265031	1	54	1	23.33	128	0	0	72.7	44.6	28.1	14.7	2.5	12.2	12	18	5.77	69	416	4.68	0.97	1.38	2.88
82211280008	1	23	1	22.28	118	0	0	76.9	46	30.9	8.8	1.4	7.4	31	19	4	89	427	5.17	2.04	0.82	3.58
82302035178	1	38	0	23.91	115	0	0	66.3	40.7	25.6	7.6	1.4	6.2	26	29	3.99	58	295	4.45	1.65	1.16	2.82
82208275353	1	45	1	20.47	110	0	1	76.3	43.8	32.5	19	3.8	15.2	25	19	5.07	94	374	3.12	1.53	0.95	1.89
82301085130	1	46	1	19.15	118	0	0	76.6	48.6	28	18.1	2.9	15.2	19	33	4.5	65	372	4.12	6.29	0.73	2.4
82207145254	1	38	1	18.92	132	0	0	81.5	50.8	30.7	23.6	3.1	20.5	50	39	4.73	74	549	5.53	5.37	1.22	3.4
82210100064	1	37	0	24.54	96	0	0	76.6	44.4	32.2	12.1	2.3	9.8	8	17	3.04	53	252	4.76	0.85	1.58	2.88
82301175174	1	47	1	20.96	114	0	0	69.1	42.7	26.4	14.8	2.2	12.6	26	24	4.97	84	327	5.5	1.15	1.32	3.77
82302145060	1	68	0	25.94	169	0	0	73.5	41.6	31.9	13.5	1.9	11.6	6	18	5.52	53	357	4.75	1.76	1.12	3.07
82301175169	1	30	0	24.02	117	0	0	75.9	45.4	30.5	11.2	2	9.2	25	25	5.83	65	334	5.22	0.7	2.43	2.71
82211020045	1	35	0	23.57	97	0	0	76.4	45.8	30.6	12.5	2.1	10.4	13	17	5.05	46	241	5.95	0.73	1.44	3.97
82211085204	1	37	1	21.27	112	0	0	81.1	45	36.1	12.3	1.9	10.4	21	20	6.21	80	512	4.61	0.95	1.08	3.12
82302145239	1	27	0	21.11	106	0	0	78.3	45.2	33.1	8.3	1.6	6.7	16	16	5.27	58	309	4.74	0.99	1.67	2.88
82208225388	1	50	0	21.28	96	0	0	69.4	43.9	25.5	10	1.6	8.4	16	24	5.42	73	350	5.98	1.76	1.87	3.8
82209225067	1	35	0	23.55	94	0	0	73.1	45	28.1	19.8	3.8	16	20	21	4.52	53	192	4.78	0.58	1.45	3.08
82211085238	1	51	1	21.6	126	0	0	78.7	45.9	32.8	12.9	2.4	10.5	15	19	6.04	83	334	6.3	0.89	1.59	4.24
82211215178	1	53	0	21.49	130	0	0	71.8	42.5	29.3	30.1	4.4	25.7	11	18	6.88	76	423	5.41	0.99	1.6	3.46
82210160050	1	42	1	25.36	120	0	0	81.5	47.6	33.9	10	1.4	8.6	68	49	5.34	74	516	6.76	10.05	0.86	3.62
82301195029	1	49	1	20.5	126	0	0	69.1	38.7	30.4	12.8	2.9	9.9	19	24	5.44	88	279	5.48	1.05	1.51	3.54
82210120010	1	53	1	23.7	130	0	0	70.7	44.8	25.9	13.3	2.9	10.4	16	18	7.17	81	321	4.51	1.19	1.41	2.75
82209175172	1	60	0	19.42	103	0	0	69.7	38.7	31	10.2	1.9	8.3	14	20	6.96	67	337	5.29	0.92	1.94	3.23
82211250046	1	62	0	21.34	123	0	0	72.2	43.6	28.6	23.1	3.3	19.8	22	20	6.55	65	501	4.91	3.26	1.16	3.03
82210185474	1	46	1	18.69	100	0	0	68.5	44.3	24.2	22.6	3.6	19	15	18	3.61	96	337	5.49	0.69	1.68	3.51
82211200017	1	65	1	22.39	131	0	0	65.9	38.7	27.2	14.9	2.4	12.5	11	22	6.26	71	326	4.09	1.77	1.15	2.52
82211185524	1	34	0	25.43	102	0	0	70.7	39.5	31.2	7.4	0.9	6.5	9	14	5.36	60	258	5.22	0.96	1.42	3.47
82302065059	1	35	0	20.9	121	0	0	68.8	41	27.8	10.2	1.5	8.7	14	19	4.87	70	321	4.96	0.77	1.36	3.25
82209020028	1	38	1	25.23	122	0	0	78.1	45.6	32.5	7.2	0.9	6.3	26	27	5.23	101	522	7.85	9.99	0.96	3.94
82209210013	1	35	0	16.51	92	0	0	70.1	42.3	27.8	9.1	1.8	7.3	8	15	4.33	62	343	3.93	0.72	1.32	2.4
82210230080	1	35	1	22.01	150	0	0	69.9	47.2	22.7	31.9	3.9	28.1	17	17	4.25	87	371	4.98	0.74	1.58	3.13
82210210057	1	60	0	23.73	154	0	0	72.2	44.9	27.3	18.5	3.5	15	23	24	5.77	54	249	5.56	0.75	2.35	3.1
82302170069	1	33	1	15.94	126	0	0	75.8	46.1	29.7	20.4	4.3	16.1	11	14	5.62	80	382	5.56	0.64	2.51	2.87
82210280053	1	30	1	23.92	119	0	0	75.6	45.9	29.7	9.5	1.9	7.6	17	16	3.65	77	353	5.07	0.74	1.41	3.14
82211085002	1	37	0	20.9	109	0	0	71	42.6	28.4	12.2	2.2	10	16	22	4.45	70	320	5.73	0.78	1.88	3.42
82210140014	1	49	1	21.33	125	0	0	75.1	45.6	29.5	13.2	2.1	11.1	17	19	4.31	84	540	5.26	2.5	0.97	3.42
82207130016	1	52	0	16.79	116	0	0	72.2	47.3	24.9	10.7	2.3	8.4	10	17	4.51	57	230	5.12	0.46	2.58	2.54
82210060034	1	58	0	20.55	135	0	0	75.2	45.3	29.9	12.3	2.1	10.2	19	23	3.46	59	349	5.06	1.35	1.21	3.56
82208195310	1	39	0	22.26	118	0	0	76.9	45.1	31.8	10.3	1.5	8.8	16	16	4.69	63	338	5.33	1.55	1.42	3.52
82211305270	1	52	0	19.11	115	0	0	74.2	46.1	28.1	10.3	2.3	8	17	21	4.93	67	291	5.16	0.91	1.83	3.19
82302065039	1	51	1	27.52	156	0	0	68.6	43.9	24.7	13.6	1.9	11.7	25	19	6.61	81	357	6.51	1.04	1.77	4.18
82302285038	1	48	0	23.25	158	0	0	74.8	43.6	31.2	9.8	1.6	8.2	14	18	4.21	59	386	5.95	1.12	1.68	3.81
82302130078	1	52	0	23.05	103	0	0	72.3	41.7	30.6	12.1	1.5	10.6	33	34	1.84	54	229	6.41	2.09	1.33	4.38
82302145169	1	40	0	31.33	119	0	0	74.5	42.3	32.2	12.1	2.3	9.8	13	14	3.7	38	250	4.65	1.36	1.29	2.84
82208190025	1	30	0	27.78	107	0	0	76.9	45	31.9	10.9	1.7	9.2	11	20	3.72	59	280	6.65	0.5	1.25	4.65
82212105295	1	27	0	24.9	110	0	0	78.2	42.2	36	9.6	2.4	7.2	17	19	3.6	55	277	5.29	1.16	1.36	3.44
82301075305	1	28	0	25.92	110	0	0	74.6	42.4	32.2	11.3	1.8	9.5	11	19	3.51	62	299	4.98	0.55	1.88	2.82
82209270057	1	43	0	20.12	103	0	0	74.9	47.4	27.5	17.3	3.3	14	7	19	5.79	55	241	5.43	0.56	2.14	3.29
82208195383	1	45	1	22.1	95	0	0	72.7	44.3	28.4	8.9	1.8	7.1	9	12	6.84	86	445	4.08	0.85	1.59	2.36
82212115091	1	49	1	23.55	124	0	0	74.1	40.7	33.4	11	1.8	9.2	25	23	4.83	81	430	5.29	1.37	1.35	3.39
82208185020	1	59	0	19.85	106	0	0	67.5	44.8	22.7	9.6	1.6	8	23	24	7.65	38	241	6.52	1.59	1.56	4.38
82301200014	1	49	0	26.19	133	0	0	73.9	41.4	32.5	7.4	1.1	6.3	22	20	3.55	55	398	6.46	2.79	1.35	4.3
82209295241	1	34	1	17.3	124	0	0	78.3	47.7	30.6	12.3	2.2	10.1	27	25	5.4	60	363	5.43	1.53	1.18	3.84
82210315417	1	29	1	25.47	128	0	0	79	48	31	16.2	2.9	13.3	21	22	6.62	91	677	3.82	1.89	1.02	2.41
82208100050	1	37	1	22.33	124	0	0	75.7	45.8	29.9	12.9	1.9	11	21	19	4.22	81	352	5.51	3.45	0.95	3.85
82302220076	1	62	0	22.19	154	0	0	83.7	46.2	37.5	11.6	1.7	9.9	22	21	6.48	75	286	7.67	1.44	1.66	5.49
82212035191	1	43	0	20.48	114	0	0	70.4	42.1	28.3	8.2	2	6.2	9	16	4.14	60	321	6.01	0.86	1.91	3.86
82211030032	1	68	1	21.19	141	0	0	75.2	38.8	36.4	11.4	2	9.4	24	33	5.1	90	518	7.53	0.94	2.08	4.88
82212155183	1	34	1	25.99	107	0	0	75.4	47.3	28.1	20.1	6.1	14	84	40	6.12	85	504	2.62	0.34	1.54	1
82302025002	1	43	1	24.7	116	0	0	75.5	43.9	31.6	12.3	2.8	9.5	47	29	6.18	84	368	5.39	1.73	1.2	3.66
82209220051	1	52	1	22.23	125	0	0	72.4	43.1	29.3	6.8	1.2	5.6	34	23	5.45	88	498	5.1	1.25	0.97	3.4
82210315200	1	42	1	21.18	117	0	1	72.9	42.8	30.1	31.3	3.6	27.7	19	17	6.79	87	447	6.21	1.74	1.28	4.24
82211080011	1	45	1	24.1	131	0	0	76.8	45.1	31.7	14.1	2.8	11.3	32	28	6.51	103	451	6.85	0.96	2	4.44
82207290019	1	33	1	21.53	120	0	0	79.7	45.8	33.9	14.1	2.6	11.5	11	17	4.1	78	414	5.75	0.64	1.84	3.59
82302260020	1	59	0	23.83	113	1	0	79.5	40.4	39.1	13	1.7	11.3	15	16	5.89	55	297	6.86	3.89	1.42	4.38
82209270068	1	33	0	25.56	115	0	0	74.7	43.7	31	9.4	1.7	7.7	13	14	3.56	49	293	5.49	1.53	1.75	3.45
82212155016	1	46	1	26.47	135	0	0	77.7	45.5	32.2	13.7	2.1	11.6	25	26	5.6	108	459	7.09	4.36	1.33	4.7
82212065108	1	36	1	27.76	120	0	0	73.6	45.1	28.5	18.3	2.8	15.5	39	25	4.46	103	531	4.66	2.01	1.11	3.09
82301280007	1	66	1	20.16	138	0	0	75.3	44.6	30.7	6.1	1.4	4.7	22	21	6.24	73	293	5.69	2.34	1.16	3.78
82211085404	1	56	1	24.26	133	0	0	78.2	47.2	31	17.9	2.6	15.3	25	24	5.34	81	406	6.42	1.5	1.6	4.45
82212100052	1	32	0	23.74	121	0	0	79.4	41.6	37.8	10.5	1.5	9	10	13	3.62	67	222	5.93	0.83	1.33	4.11
82302195143	1	40	1	24.49	146	0	0	71	42.2	28.8	15.4	2.6	12.8	41	35	5.84	83	371	4.77	2.49	1.07	3.24
82209270043	1	48	0	26.97	115	0	0	75.3	45.4	29.9	8.9	1	7.9	19	22	5.09	72	367	6.94	4.82	1.06	4.8
82207135205	1	41	1	23.58	124	0	0	77.2	46	31.2	19.3	3.2	16.1	19	21	4.69	78	451	5.56	1.42	1.28	3.73
82301055029	1	57	0	21.29	135	0	0	72.9	41.9	31	13.7	2.1	11.6	73	39	3.83	58	365	6.09	2.09	1.61	3.87
82302095055	1	59	1	22.88	152	0	0	68.2	42.3	25.9	18.1	3.2	14.9	19	22	6.58	80	494	7.14	1.95	1.47	4.81
82301045043	1	47	1	24.7	121	0	0	75.8	42.7	33.1	13.9	2.1	11.8	36	28	5.38	81	472	5.53	1.22	1.22	3.75
82207185124	1	30	0	19.5	94	0	0	74.6	47.4	27.2	13	3.1	9.9	10	20	4.13	64	255	4.15	0.62	1.3	2.52
82209205151	1	24	0	21.24	112	0	0	71.2	45.2	26	16.5	2.8	13.7	30	25	4.33	62	340	5.01	0.99	1.44	3.26
82302205046	1	48	1	18.07	124	0	0	75.1	43.1	32	11.8	2	9.8	48	36	5.26	96	629	5.26	1.38	1.34	3.45
82212075329	1	24	0	20.67	122	0	0	77.9	45.1	32.8	15.9	3.6	12.3	15	25	4.82	72	366	4.97	0.91	1.53	3.15
82302250026	1	34	1	22.29	134	0	0	73.8	43.4	30.4	14.4	1.7	12.7	31	26	3.79	68	447	5.17	8.49	0.91	2.58
82208315263	1	43	0	20.21	112	0	0	73.2	43.3	29.9	10.8	2.2	8.6	14	17	3.84	65	253	4.99	0.57	1.38	3.09
82301105193	1	53	1	23.03	99	0	0	69.6	43.2	26.4	20.2	3.2	17	33	27	4.83	88	409	5.37	1.94	1.21	3.48
82302125326	1	43	0	25.05	112	0	0	73.3	44.4	28.9	16.2	2.6	13.6	26	25	4.74	48	239	5.93	0.66	2.07	3.63
82207185025	1	48	0	23.53	110	0	0	74.2	44.2	30	14.3	2.3	12	13	21	3.48	47	341	5.61	1.9	1.19	3.68
82208090087	1	36	1	22.3	146	0	1	75.9	44.5	31.4	13.4	2.5	10.9	16	18	5.29	88	333	5.19	1.05	1.27	3.25
82211295182	1	42	0	22.84	101	0	0	78.8	44.6	34.2	20.1	3.5	16.6	20	21	3.87	53	263	6.34	0.85	2.16	3.97
82208175305	1	39	0	23.64	104	0	0	73.7	43.7	30	11	1.9	9.1	22	23	2.21	63	287	5.48	1.6	2	3.37
82212075328	1	50	0	21.61	102	0	0	83.7	42.4	41.3	9.1	1.8	7.3	15	21	4.58	59	282	3.89	0.97	1.15	2.43
82302220006	1	33	0	20.77	118	0	0	76.8	44.8	32	8	1.1	6.9	10	20	6.1	49	207	6.69	0.59	2.06	4.15
82208165048	1	40	0	23.73	111	0	0	76.2	44.6	31.6	12.1	1.8	10.3	15	19	3.8	56	287	6.04	3.39	1.16	4.13
82211200044	1	47	0	31.73	134	0	0	74.1	44.5	29.6	11.8	2.9	8.9	14	23	3.34	69	258	5	0.57	2.18	2.7
82301190024	1	39	0	21.06	124	0	0	73.1	43.8	29.3	10.7	2.5	8.2	7	13	2.73	54	237	2.94	1.31	0.9	1.78
82209280042	1	55	1	23.52	117	0	0	76.9	46.8	30.1	12.2	1.8	10.4	13	18	5.14	89	406	7.41	1.27	1.41	5.17
82212070074	1	64	0	22.54	133	0	0	73.1	45.1	28	43.8	9.4	34.4	28	32	5.72	64	383	3.17	0.61	1.52	1.5
82301105086	1	48	1	26.08	115	0	0	74	40.5	33.5	15.9	3.1	12.8	20	21	4.88	70	406	3.84	1.36	1.2	2.34
82207100032	1	45	1	17.43	131	0	0	72.7	43.4	29.3	7.8	1.3	6.5	35	33	6.15	82	407	4.71	3.37	0.86	2.97
82209190044	1	37	0	23.18	113	0	0	73.3	42	31.3	10.2	1.7	8.5	13	19	7.92	48	289	4.54	0.68	1.31	2.95
82302280062	1	51	0	26.66	124	0	0	74.5	44.2	30.3	17.3	2.8	14.5	15	21	5	60	289	4.83	0.96	1.61	2.82
82208040067	1	49	0	21.45	145	0	1	79.5	45.3	34.2	13.5	2.4	11.1	34	31	3.96	45	366	4.36	1.5	0.94	2.91
82211175300	1	42	1	21.63	111	0	0	84.2	48.8	35.4	30.9	4	26.9	23	20	5.53	79	298	4.44	0.66	1.42	2.78
82212060055	1	35	1	19.82	117	0	0	78.9	47.8	31.1	10.4	1.8	8.6	20	18	4.82	88	423	5.11	1.55	1.48	3.21
82212010053	1	36	1	25.03	114	0	0	78.1	43.8	34.3	7.9	1.4	6.5	25	20	3.43	68	326	4.45	2.55	1.04	2.93
82211075105	1	44	1	22.03	120	0	0	77.1	46.1	31	13.9	2.1	11.8	24	20	8.23	96	324	5.53	4.07	1.22	3.55
82209260042	1	31	0	25.17	115	0	0	76.4	44.6	31.8	10.3	1.7	8.6	14	19	3.25	61	488	5.21	1.27	1.56	3.32
82209190043	1	43	1	25.33	118	0	0	69.4	45.7	23.7	12.4	2	10.4	24	22	6.09	86	422	5.94	2.2	1.11	4.06
82210085163	1	33	0	26.89	108	0	0	75.9	45.1	30.8	15.9	2.6	13.3	10	18	4.29	57	280	6.35	0.8	2.46	3.42
82209135173	1	42	1	24.02	107	0	0	73.4	42.4	31	9.1	1.5	7.6	24	21	5.99	87	449	5.36	1.11	1.09	3.72
82211180039	1	50	0	17.96	151	0	0	77.8	49.4	28.4	14.9	2.7	12.2	24	50	3.83	45	284	3.09	11.06	0.44	1.02
82211255104	1	39	0	18.87	101	0	0	73.8	40	33.8	6.8	1.2	5.6	18	18	5.82	68	311	4.87	0.75	1.38	3.14
82212110009	1	42	1	21.14	139	0	0	72.8	44.9	27.9	10.7	2.3	8.4	36	23	5.16	87	443	3.88	0.81	1.36	2.21
82208225259	1	41	0	23.57	101	0	0	71.1	43	28.1	15.9	3.2	12.7	20	20	3.27	69	247	4.27	0.66	1.96	2.1
82208155243	1	63	1	22.94	120	0	0	70.8	41.3	29.5	9.8	1.7	8.1	25	20	6.74	80	414	4.75	1.14	1.01	3.1
82210285358	1	30	0	27.28	124	0	0	80.4	49.1	31.3	12.7	2.6	10.1	15	18	3.61	60	306	4.7	1.16	1.62	2.79
82210065139	1	31	1	20.34	115	0	0	74.5	44.9	29.6	11.4	1.9	9.5	16	20	7.12	94	315	5.36	1.17	1.31	3.76
82302105232	1	37	0	24.84	127	0	0	74.9	43.1	31.8	22	3	19	19	21	4.26	65	241	6.65	0.82	1.78	4.23
82211135167	1	37	1	20.42	128	0	0	76.7	45.1	31.6	12.7	1.9	10.8	31	27	6.91	87	615	6.18	1.5	1.28	4.22
82208050015	1	46	1	29.19	136	0	0	72.7	40.8	31.9	21	3.8	17.2	26	20	5.82	85	416	5.39	0.71	1.26	3.72
82302185105	1	41	1	27.18	150	0	0	78.3	48.2	30.1	19.1	3	16.1	39	22	6.33	83	564	4.85	2.94	1.26	3.06
82302280015	1	35	1	20.61	128	0	0	68.1	44.1	24	23.3	3.6	19.7	24	18	5.34	95	474	4.44	0.82	1.32	2.7
82211020015	1	62	0	19.66	126	0	0	79.3	45.6	33.7	14.9	2.8	12.1	20	23	5.8	56	254	5.11	0.72	1.84	3.25
82208230131	1	39	1	24.95	134	0	0	83.1	46.7	36.4	13.9	2.2	11.7	37	25	6.41	75	444	5.53	1.67	1.23	3.86
82209280033	1	35	1	25.07	150	1	1	82.7	51.1	31.6	14.1	1.8	12.3	39	48	5.43	59	384	9.86	6.86	1.78	6.17
82209090016	1	37	0	24.02	91	0	0	69.3	40.5	28.8	10.2	1.8	8.4	12	17	3.24	54	290	6.06	1.43	1.63	3.6
82301125196	1	53	1	21.16	103	0	0	68.1	39.6	28.5	12.1	1.9	10.2	17	17	4.44	116	582	4.62	2.43	1.14	2.91
82212015304	1	55	1	22.18	131	0	0	70.3	43.3	27	18.9	3.3	15.6	23	27	4.94	72	475	4.3	1.17	1.29	2.6
82210145444	1	51	0	20.28	137	0	0	78.3	44.8	33.5	9.6	1.4	8.2	18	22	4.77	56	268	7.54	0.8	2.13	4.95
82211290058	1	60	1	19.86	125	0	0	75.1	47	28.1	19.7	4.2	15.5	56	40	4.04	80	421	3.33	1.65	1.24	1.95
82209065004	1	28	0	21.26	103	0	0	70.5	45.8	24.7	10	1.8	8.2	9	13	5.53	53	269	4.68	1.07	1.49	2.97
82210140008	1	33	0	23.02	131	0	0	76.7	46.6	30.1	23.7	4	19.7	11	22	5.4	60	356	5.19	1.19	1.89	2.89
82211095222	1	44	0	22.44	98	0	0	81.5	47.7	33.8	8.4	1.6	6.8	18	19	5.51	66	320	5.06	1.02	1.68	3.19
82211115386	1	31	0	21.28	115	0	0	82.2	45.9	36.3	25.5	4.3	21.2	18	14	4.67	62	307	4.09	0.72	1.17	2.68
82210245424	1	42	1	23.39	115	0	0	76.4	42.3	34.1	12.4	2.4	10	24	25	4.13	76	355	5.32	1.42	1.25	3.48
82212010008	1	43	0	25.08	109	0	0	74.4	43.5	30.9	13.3	3	10.3	45	46	2.99	55	267	4.73	0.58	1.94	2.67
82211300072	1	54	1	18.13	117	0	0	76.7	42.8	33.9	15.7	2.5	13.2	13	18	4.8	77	416	6.38	1.33	1.28	4.57
82212180025	1	33	1	21.89	122	0	0	73.6	44.2	29.4	20.7	2.5	18.2	14	15	9.03	91	455	6.74	1.31	1.7	4.62
82210095264	1	42	1	24.39	111	0	0	72.1	45.2	26.9	22.5	3.4	19.1	32	27	5.74	98	472	6.28	1.22	1.25	4.2
82212130003	1	38	0	21.35	121	0	0	77.9	46.7	31.2	13.7	2.8	10.9	10	15	5.25	54	366	5.19	1.07	1.54	3.35
82212060058	1	48	1	22.27	133	0	0	77.9	45.5	32.4	11	1.5	9.5	52	36	8.66	135	529	8.9	7.35	1.48	4.71
82301140008	1	48	0	27.58	105	0	0	74.7	42	32.7	16.5	3.3	13.2	19	21	4.93	67	230	4.76	0.94	1.4	3.09
82208270015	1	41	1	26.28	117	0	1	72.3	46.9	25.4	13.5	2.2	11.3	19	28	4.81	89	314	6.64	1.17	2.01	3.99
82302235222	1	34	0	24.35	118	0	0	77.2	43.2	34	13.9	2.7	11.2	7	15	3.43	50	208	4.76	0.63	1.44	3.16
82302105125	1	40	1	22.02	114	0	0	70.2	43.8	26.4	15.1	2.6	12.5	16	19	4.81	87	376	5.29	0.94	1.56	3.24
82211045030	1	53	1	26.99	119	0	0	70.8	44.9	25.9	19.8	3.2	16.6	21	28	6.23	95	396	5.45	0.63	1.62	3.47
82211125059	1	34	1	35.98	125	0	0	74	42.8	31.2	6.8	1.4	5.4	11	17	6.05	73	420	5.21	0.88	1.19	3.46
82209160004	1	25	1	22.3	100	0	0	75.4	49	26.4	12.5	2.4	10.1	27	26	3.27	59	305	4.83	1.15	1.56	3.15
82208150022	1	53	1	21.14	106	0	0	72.7	39.7	33	9.3	1.7	7.6	12	25	4.84	79	338	4.71	1.29	1.19	3.1
82302115298	1	35	1	18.63	128	0	0	82.3	49.1	33.2	14.2	2.5	11.7	40	28	4.09	96	517	5.43	1.18	1.42	3.68
82212065246	1	45	0	23.65	110	0	0	70	41.6	28.4	8.4	1	7.4	35	86	6.05	69	196	6.24	0.96	1.93	3.86
82210135154	1	47	0	28.5	107	0	0	71.1	42.7	28.4	10.6	1.7	8.9	22	19	4.78	58	338	5.21	2.85	1.2	3.28
82210095024	1	40	0	16.93	125	0	0	72.1	40.9	31.2	8.6	1.7	6.9	9	14	3.32	49	274	4.63	2.12	1.27	2.99
82210280008	1	50	0	23.49	142	0	0	71.4	43	28.4	11	1.9	9.1	18	19	5.58	65	321	5.84	0.86	2.2	3.46
82210195320	1	57	1	22.46	128	0	0	73.4	44.9	28.5	13.4	2.2	11.2	24	23	4.35	76	450	5.63	1.43	1.4	3.71
82211110044	1	54	0	19.48	141	0	0	68.6	38.2	30.4	12.9	2.7	10.2	29	25	5.69	56	251	3.84	0.72	1.57	2.17
82211185523	1	41	1	26.16	135	0	0	73	44	29	11.2	2	9.2	11	17	3.57	86	454	5.38	1.49	1.15	3.65
82210155535	1	48	0	23.16	119	0	0	70.4	40.1	30.3	8.4	1.5	6.9	27	29	3.15	51	348	5	1.38	1.66	3.03
82211100008	1	42	1	18.52	130	0	0	77	47.4	29.6	16.6	3.3	13.3	41	35	6.14	82	539	4.22	2.52	0.91	2.88
82208305136	1	50	1	25.15	126	0	0	68	42.1	25.9	15.5	3.6	11.9	30	23	7.2	68	355	3.88	0.58	1.44	2.39
82211095155	1	29	0	17.29	97	0	0	77	47.1	29.9	20.3	3.3	17	10	17	3.96	58	301	5.71	0.88	1.85	3.65
82211240017	1	32	0	19.52	116	0	0	79	43.4	35.6	9.4	2.3	7.1	23	31	3.16	43	281	4.45	0.78	2.38	2
82212065383	1	45	0	27.86	113	0	0	75.3	42.6	32.7	8.9	1.1	7.8	19	16	4.57	67	343	6.06	2.88	1.18	4.14
82209240013	1	34	1	18.47	128	0	0	74.6	46.3	28.3	11.5	2.3	9.2	29	22	4.65	101	548	5.5	1.86	1.21	3.74
82207155003	1	58	0	25.86	123	0	0	76.8	44.9	31.9	12.3	2.5	9.8	15	27	5.72	52	247	4.57	0.49	1.41	3.01
82207295200	1	39	0	26.33	108	0	0	76.4	44.8	31.6	8.5	2	6.5	35	23	4.46	51	377	5.24	0.84	1.24	3.53
82212110016	1	37	0	26.67	117	0	0	76.2	43.4	32.8	8.8	1.2	7.6	14	20	5.88	66	236	5.31	1.13	1.47	3.44
82209075011	1	51	0	22.66	105	0	0	72.5	44.4	28.1	8.1	1.4	6.7	12	17	7.33	59	268	6.73	0.52	2.73	3.52
82302220055	1	39	1	25.1	143	0	0	84.1	46.1	38	20.1	3.1	17	18	18	5.44	76	468	5.47	1.95	1.14	3.68
82302065034	1	30	0	21.9	110	0	0	71.9	42.2	29.7	10.2	2.9	7.3	24	25	3.15	44	300	3.88	0.68	1.37	2.3
82207230033	1	45	0	17.08	134	0	0	74.5	45.6	28.9	21.9	3.8	18.1	21	21	5.14	50	356	4.37	0.93	1.43	2.63
82210220023	1	66	1	26.33	137	0	0	73.2	40.7	32.5	9.4	1.9	7.5	22	36	10.24	81	334	6.39	0.51	2.68	3.51
82209285015	1	39	1	21.98	112	0	0	70.8	49.1	21.7	40.6	4.1	36.5	27	18	5.38	89	522	5.17	1.11	1.8	3.2
82209220006	1	32	1	24.78	115	0	0	69.3	43	26.3	13.2	2.1	11.1	23	32	4.89	54	587	5.95	1.2	1.44	3.99
82302205021	1	25	0	25.74	107	0	0	78.5	43.5	35	19.5	4.3	15.2	30	24	4.4	61	278	3.54	0.47	1.67	1.87
82211085196	1	38	1	23.1	141	0	0	70.4	45.5	24.9	23.2	3.5	19.7	33	18	4.89	79	421	4.3	2.3	0.83	3.04
82207145152	1	42	1	28.37	132	0	0	77.3	48.9	28.4	13.5	2.1	11.4	42	28	3.63	53	426	6.74	1.82	1.44	4.65
82208110072	1	49	1	23.37	150	0	0	87.3	50.4	36.9	16	2.5	13.5	32	70	7.74	113	651	5.94	2.13	1.21	3.78
82207170029	1	36	1	22.68	106	0	0	80.7	45.4	35.3	9.5	1.6	7.9	28	22	5.49	75	359	5.44	0.9	1.28	3.75
82302225222	1	44	1	21	120	0	0	66.8	41.8	25	11.9	2.4	9.5	34	22	5.51	72	485	4.96	1.53	1.07	3.33
82302130021	1	44	0	20.23	120	0	0	67.2	38.1	29.1	11.4	3.2	8.2	20	23	4.57	53	360	3.74	0.59	1.36	2.19
82210075025	1	48	1	30.02	127	0	0	76.8	45.5	31.3	21	4.2	16.8	22	21	5.63	95	374	4.16	0.74	1.19	2.68
82211290042	1	56	1	23.53	137	0	0	76.6	42.4	34.2	12.3	2.2	10.1	18	25	6.88	98	466	5.35	1.86	1.25	3.61
82302070091	1	45	0	25.77	109	0	0	69.5	42.2	27.3	22.8	4.6	18.2	39	35	5.7	56	286	4.06	0.62	1.57	2.33
82211160011	1	50	1	21.16	125	0	0	74.1	46	28.1	16.4	2.7	13.7	23	18	4.8	95	482	6.45	1.22	1.31	4.48
82210205438	1	41	1	19.27	141	0	0	75.2	46	29.2	16.7	2.8	13.9	35	21	3.83	63	383	5.42	1.49	1.07	3.81
82302065095	1	34	1	27.56	138	0	0	77.6	43.8	33.8	12.7	2.2	10.5	17	16	6.66	79	302	5.95	0.9	1.25	4.21
82302045119	1	40	1	25.76	114	0	0	79.7	46.5	33.2	8.1	0.8	7.3	40	24	6.72	71	428	5.89	3.12	1.04	3.98
82301280023	1	36	1	26.71	136	0	0	73.7	47.3	26.4	11.9	2.4	9.5	27	24	5.74	80	386	4.18	2.13	1.3	2.5
82211225288	1	52	1	25.1	138	0	0	72.9	43.5	29.4	16.1	3.2	12.9	22	19	4.95	83	313	4.37	0.69	1.26	2.82
82208050005	1	39	1	29.1	133	0	0	77.4	47.7	29.7	32.1	4.7	27.4	15	19	6.23	104	498	7.03	0.99	1.38	4.72
82211225227	1	40	1	21.53	127	0	0	79.6	49.6	30	10.3	2.1	8.2	30	28	5.45	80	361	5.76	0.94	1.25	3.93
82302095122	1	25	0	23.46	112	0	0	74.2	41.9	32.3	9.5	2.3	7.2	34	21	6.68	57	291	3.66	0.51	1.43	2.11
82210125417	1	38	0	21.17	109	0	0	69.2	43	26.2	22.7	4.3	18.4	17	21	4.61	71	220	4.95	0.67	1.75	2.89
82208090030	1	40	1	22.6	126	0	0	75.1	44.3	30.8	12.7	2	10.7	39	33	7.59	79	448	7.15	3.96	1.16	4.42
82211240057	1	36	0	26.47	98	0	0	73.3	41.9	31.4	12.8	3.5	9.3	22	20	3.23	57	284	3.14	0.79	0.96	2.02
82212105221	1	41	0	23.77	123	0	0	75.4	42.1	33.3	22.2	4.6	17.6	35	30	2.83	50	232	4.07	0.76	1.58	2.33
82208090096	1	48	1	24.65	134	0	0	76.3	46.9	29.4	16.9	3.5	13.4	28	23	6.5	109	594	4.11	1.02	1.14	2.53
82211155550	1	49	1	20.16	108	0	0	79.8	48	31.8	16	2.8	13.2	24	23	4.72	88	382	6.04	2.01	1.26	4.13
82208030016	1	74	1	25.08	145	0	0	74.9	45.1	29.8	25	4.4	20.6	33	33	6.63	74	444	4.41	2.83	0.99	2.93
82207220010	1	43	1	28.92	122	0	0	73.7	43.5	30.2	13	2.1	10.9	28	23	4.28	70	362	4.95	1.57	1.1	3.35
82209145334	1	45	1	22.16	135	0	0	69.9	42.8	27.1	24.1	3.8	20.3	60	47	3.15	68	601	4.8	2.9	0.85	3.33
82302100062	1	48	0	20.93	124	0	0	71.9	43.8	28.1	22.3	3.8	18.5	38	30	4.17	63	257	6.06	1.82	1.31	4.3
82209305107	1	39	0	19	94	0	0	76.2	46.5	29.7	19	3.6	15.4	14	15	4.73	67	303	5.14	1.17	1.9	3.03
82301195157	1	40	0	21.29	127	0	0	72.9	41.8	31.1	8.1	1.5	6.6	14	15	5.54	57	313	5.21	0.69	1.83	3.14
82211040054	1	29	1	20.05	110	0	0	83.4	47.7	35.7	16.8	2.6	14.2	23	23	4.66	79	403	4.93	1.27	0.95	3.48
82212090013	1	48	0	33.96	103	0	0	76.1	44.6	31.5	11.7	1.9	9.8	14	21	4.89	57	354	6.4	1.39	2.54	3.64
82211135166	1	34	1	25.88	121	0	0	75.5	44.2	31.3	13.5	2.2	11.3	29	20	5.31	84	304	5.15	1.52	1.19	3.46
82302160008	1	46	1	28.34	130	0	0	75.9	46.7	29.2	17.9	2.4	15.5	39	37	4.97	96	446	6.48	3.63	1.48	3.97
82210315404	1	35	1	29.01	130	0	0	79.8	44.8	35	13.7	2.8	10.9	34	29	4.81	80	569	4.45	1.23	1.41	2.6
82210275183	1	38	0	23.37	122	0	0	71.8	42.8	29	9.6	1.8	7.8	14	20	4.38	64	277	4.56	1.4	2.13	2.3
82211130006	1	53	1	22.1	115	0	0	64.9	41.3	23.6	18.1	3.1	15	20	23	6.98	84	348	4.48	0.44	1.68	2.58
82302155009	1	54	0	17.39	160	0	0	79	43.2	35.8	13.4	2.2	11.2	13	18	4.24	61	292	6.61	1.45	1.86	3.94
82302200018	1	49	0	22.64	108	0	0	75.9	44.9	31	11.2	2.1	9.1	10	20	5.19	50	259	5.73	0.8	2.24	3.29
82210185036	1	45	1	24.1	137	0	0	84	50.4	33.6	15.5	1.9	13.6	42	34	7.1	65	430	7.43	4.37	1.51	4.9
82302055061	1	32	0	23.42	117	0	0	72.3	43.7	28.6	8.5	1.4	7.1	8	18	4.1	63	279	6.05	0.69	1.77	3.98
82210065258	1	37	0	26.04	121	0	1	80.1	46.1	34	14.4	2.6	11.8	97	64	6.23	47	475	5.61	2.13	1.35	3.7
82212095066	1	52	0	20.07	144	0	0	80.2	44.7	35.5	10.6	2.4	8.2	51	34	6.05	56	358	7.08	1.95	1.53	4.77
82302060058	1	50	1	21.71	116	0	0	71.6	45	26.6	20.3	4.1	16.2	60	33	4.99	97	428	4.04	0.73	1.2	2.45
82209235396	1	42	1	20.85	113	0	0	74.3	47.1	27.2	18.3	3.4	14.9	18	27	6.92	80	565	5.52	0.73	1.63	3.51
82212090009	1	43	0	19.04	91	0	0	73.9	46.1	27.8	14.1	3	11.1	30	31	2.18	59	351	4.83	0.53	2.61	2.22
82302135067	1	40	1	24.33	105	0	0	69.8	39.7	30.1	11.6	2.3	9.3	23	24	3.98	80	368	5.54	1.08	1.07	3.83
82209205310	1	44	1	28.31	160	0	0	72.5	47	25.5	19.4	3.4	16	18	24	2.56	74	331	5.2	1.07	1.55	3.39
82211240036	1	35	1	19.41	137	0	0	74.8	47.1	27.7	15.5	2.6	12.9	40	26	4.19	90	460	5.35	2.47	1.51	3.39
82211210043	1	52	0	20.55	134	0	0	77.4	41.9	35.5	18.6	1.7	16.9	15	27	4.49	51	288	8.12	0.87	2.06	5.45
82210125133	1	32	0	22.22	120	0	0	79.5	45.8	33.7	17	3.7	13.3	83	58	3.19	43	301	4.14	0.8	1.39	2.42
82301125180	1	46	1	15.88	103	0	0	82.1	44	38.1	17	2.7	14.3	20	23	5.83	110	560	4.71	3.07	1.18	3.07
82209025130	1	40	1	20.44	104	0	0	75.3	47.4	27.9	14.1	2.3	11.8	26	18	4.72	74	414	6	1.81	1.22	3.74
82208115044	1	52	0	23.14	99	0	0	72.5	45.7	26.8	20.8	3.3	17.5	26	25	5.77	66	401	6.99	0.73	2.13	4.26
82208150021	1	31	1	21.31	120	0	0	77	46	31	14.2	2.4	11.8	9	17	5.95	80	386	4.87	1.92	1.37	3.05
82207165001	1	53	0	24.8	108	0	0	74.3	44.3	30	7.5	1.5	6	33	32	3.98	56	310	5.37	0.62	1.43	3.46
82210210029	1	27	1	22.37	120	0	0	80.7	46.1	34.6	24.4	3.9	20.5	53	44	6.76	92	850	5.61	1.65	1.31	3.64
82207250021	1	45	0	31.37	98	0	0	73.1	37.6	35.5	14.1	2.7	11.4	15	22	4.33	63	403	4.19	1.17	1.22	2.6
82211075375	1	31	1	22.22	155	0	0	73.9	45.7	28.2	17	3.6	13.4	16	19	3.54	90	528	4.32	0.51	1.37	2.8
82209300022	1	40	0	24.95	95	0	0	79.9	46.2	33.7	11.1	2.1	9	17	20	5.54	47	205	5.16	0.51	1.52	3.38
82302145005	1	39	0	17.11	111	0	0	76.3	45.3	31	22.7	3.6	19.1	13	17	3.15	67	199	4.07	0.41	1.96	2.01
82208140055	1	41	1	22.15	130	0	0	72.4	47.7	24.7	15.9	3	12.9	24	27	5.74	93	431	4.66	1.14	1.24	3.11
82207120051	1	32	1	21.27	112	0	0	78.5	50.1	28.4	18.8	3.9	14.9	20	27	3.46	88	403	4.52	1.36	1.08	3.12
82207115154	1	28	0	18.4	101	0	0	73.5	44.4	29.1	14.7	2.9	11.8	9	19	4.82	55	306	4.67	0.74	1.33	3.08
82210315309	1	45	0	24.04	116	0	0	59.7	32.1	27.6	7.1	0.9	6.2	13	20	2.17	53	216	7.48	1.71	2.55	4.09
82211055074	1	48	0	21.11	166	0	0	69.1	42.1	27	15.5	3	12.5	22	18	4.52	55	290	5.55	0.75	1.78	3.44
82208150001	1	52	1	20.85	112	0	0	74.7	46.7	28	27.3	4.1	23.2	47	29	8.16	85	354	5.65	1.85	1.06	3.86
82302030020	1	24	0	23.13	117	0	0	77.5	47.2	30.3	8.8	1.6	7.2	13	17	5.1	54	268	6.88	0.62	2.58	3.96
82208235047	1	52	0	24.35	109	0	0	78.2	48.7	29.5	16.2	2.5	13.7	14	20	5.67	61	295	6.85	1.15	1.98	4.07
82207160104	1	37	0	25.09	113	0	0	70.8	43.9	26.9	7.1	1.6	5.5	39	32	4.88	59	285	4.19	0.73	1.67	2.42
82211210061	1	44	0	18.07	121	0	0	69.3	42.4	26.9	19.5	3.6	15.9	31	18	3.67	69	247	4.7	1.6	2.03	2.48
82302080035	1	74	0	24.96	144	0	0	67.5	41.4	26.1	18.2	3.7	14.5	10	17	6.25	56	178	5.78	1.34	1.35	3.81
82208080040	1	29	0	22.54	101	0	0	77.4	44.6	32.8	13.6	2.5	11.1	14	19	3.86	59	238	4.97	1.36	1.45	2.96
82212030023	1	44	1	25.26	117	0	0	79.5	47	32.5	15.5	2.7	12.8	32	30	4.73	90	338	5.9	1.01	1.36	4.05
82301125052	1	48	1	29.4	118	0	0	73.9	44.1	29.8	17	2.9	14.1	26	28	4.05	83	348	4.55	1.24	1.45	2.87
82212025180	1	49	0	22.65	99	0	0	77.5	45.7	31.8	13.4	2.8	10.6	13	19	4.7	61	264	4.59	0.64	1.65	2.81
82211165053	1	60	1	24.46	123	0	1	66.6	44.6	22	59.2	5.4	55.4	12	19	5.63	71	271	5.17	0.62	1.64	3.25
82209285303	1	50	1	25.72	103	0	0	72.7	43.9	28.8	22.6	4.4	18.2	19	21	4.76	72	413	4.57	1.24	1.07	3.15
82212095397	1	49	1	25.48	136	0	0	77.2	45.2	32	12.2	1.8	10.4	17	17	6.89	103	400	5.48	1.47	1.32	3.64
82211055366	1	39	1	23.09	135	0	0	79	43.7	35.3	15.5	2.7	12.8	26	20	4.4	85	550	5.89	2.61	1.2	3.9
82302045129	1	44	0	18.14	130	0	0	79.1	43.8	35.3	7.7	0.4	7.3	16	22	5.22	44	257	6.36	1.26	1.82	3.93
82208135047	1	36	0	22.73	92	0	0	67.1	43.1	24	15.1	2.6	12.5	19	20	4.37	72	379	5.76	1.73	1.89	3.45
82211075411	1	56	1	21.7	105	0	0	71.2	42.5	28.7	23.3	3.5	19.8	21	22	4.3	69	303	6.2	0.85	1.62	4.23
82209260014	1	51	0	20.35	109	0	0	74.4	46.5	27.9	12.5	1.9	10.6	21	25	4.38	58	476	5.31	1.98	1.52	3.43
82209295114	1	35	1	33.47	102	0	0	78.6	46.9	31.7	13.5	2.2	11.3	29	24	6.17	83	454	5.3	0.98	1.06	3.64
82209075028	1	54	1	18.87	123	0	0	67.9	44	23.9	10.9	1.8	9.1	21	20	6.39	99	552	4.82	1.61	1.24	3.26
82212135317	1	47	0	22.58	101	0	0	75.5	41.6	33.9	13.2	2.2	11	12	25	3.54	60	280	4.27	0.82	1.38	2.71
82302215230	1	36	1	29.06	115	0	1	82.5	48.8	33.7	17.8	2.8	15	23	19	5.55	81	395	7.15	1.12	1.45	5.25
82208185022	1	38	0	26.04	130	0	0	72.7	42.4	30.3	14.9	2.3	12.6	8	14	3.49	60	315	6.45	1.36	1.66	4.35
82302140003	1	45	0	28.3	117	0	0	66.1	38.3	27.8	12	1.9	10.1	11	17	3.97	45	218	5.03	1.95	1.85	2.85
82209155258	1	46	1	19.49	125	0	0	74.3	45	29.3	12.6	2	10.6	15	25	4.19	87	416	6.03	1.81	1.28	4.28
82301155183	1	52	1	19.21	106	0	0	69.9	41.4	28.5	16.5	2.9	13.6	25	22	4.39	76	292	5.01	0.95	1.43	3.32
82208210026	1	48	0	27.9	111	0	0	75.6	44	31.6	7.2	1	6.2	11	24	3.29	55	287	6.16	1.93	1.29	4.3
82208055251	1	36	0	25.67	124	0	0	79.5	45.8	33.7	14.8	2.8	12	12	20	3.64	63	288	4.77	0.77	1.72	2.9
82207280009	1	46	0	25.61	103	0	0	77.8	44.3	33.5	14.6	2.4	12.2	11	16	3.96	60	324	4.72	1.28	1.01	3.28
82302160003	1	46	1	25.97	155	0	0	72.6	43.6	29	16.2	2.6	13.6	16	18	4.78	71	310	4.91	0.96	1.2	3.19
82210125134	1	28	1	21.29	118	0	0	81.9	45.6	36.3	11.5	1.8	9.7	20	20	5.91	104	414	5.64	1.24	1.05	4.03
82208305135	1	43	1	25.44	105	0	0	75.5	45.3	30.2	13.5	2.4	11.1	8	15	4.61	84	292	5.12	1.44	1.48	3.03
82209280066	1	51	0	21.74	116	0	0	69.6	41.7	27.9	19.4	2.9	16.5	87	53	5.09	59	399	6.11	2.67	1.27	4.29
82301300062	1	58	1	22.17	145	0	0	72.4	43.4	29	10	1.6	8.4	23	24	7.64	81	365	5	1.23	1.63	3.09
82210125426	1	60	1	25.1	132	0	0	76.7	46.8	29.9	13.4	2	11.4	19	24	5.68	85	371	6.29	2.02	1.4	4.13
82208250018	1	34	1	26.12	118	0	0	81.3	48.5	32.8	10	1.6	8.4	40	23	5.62	75	442	9.14	2.22	1.71	6.59
82210195084	1	40	0	22.66	105	0	0	75.7	45.3	30.4	15.5	2.6	12.9	11	16	4.29	65	309	6.07	0.94	1.31	4.15
82301170025	1	51	1	31.17	126	0	0	78.2	45.8	32.4	16.8	2.9	13.9	15	15	5.46	73	389	5.73	0.81	1.78	3.59
82301310030	1	43	1	18.75	136	0	0	85.2	46.9	38.3	12.9	1.9	11	26	24	5.21	75	508	6.64	2.65	1.45	4.52
82211025035	1	58	1	20.31	132	0	0	73.5	44.9	28.6	15.2	2.5	12.7	22	21	4.71	82	321	5.03	2.45	1.12	3.3
82210280023	1	48	0	23.83	129	0	0	80.9	44.4	36.5	8.2	1.3	6.9	27	24	3.79	70	438	4.78	3.25	1.1	3.03
82212160015	1	28	0	23.9	112	0	0	82.1	45.1	37	8.2	2.1	6.1	12	21	5.21	59	276	7.52	0.8	2.32	4.88
82208220017	1	49	0	19.87	112	0	0	72.4	43.1	29.3	10.7	1.9	8.8	13	18	4.72	40	306	5.2	2.59	1.2	3.6
82212115132	1	55	1	32.04	177	0	0	74.7	44.3	30.4	14.2	2.7	11.5	15	17	5.99	77	497	6.7	1.67	1.38	4.74
82301130017	1	37	1	22.34	120	0	0	84.7	48.4	36.3	10.6	1.6	9	64	32	6.08	71	484	8.19	3.31	1.67	5.51
82209305254	1	34	1	24.39	119	0	0	79.4	48.4	31	18.8	3	15.8	12	16	4.92	85	324	6.42	0.58	1.47	4.6
82212145080	1	66	0	22.68	138	0	0	81.2	43.7	37.5	6.9	1.4	5.5	26	36	4.57	52	368	6.15	0.6	1.66	4.04
82302075149	1	27	0	18.9	107	0	0	71.1	38.6	32.5	11	2.9	8.1	23	21	6.28	79	404	5.25	0.6	1.58	3.24
82212010033	1	38	1	17.68	135	0	0	79	49.1	29.9	12	1.8	10.2	20	22	4.27	90	436	6.82	2.31	1.36	4.93
82208115059	1	39	1	19.74	124	0	0	80.9	43.4	37.5	15.1	2.4	12.7	25	21	6.46	85	444	6.35	1.64	1.27	4.25
82212080009	1	53	1	21.72	101	0	0	77.8	43.3	34.5	12.7	2.1	10.6	15	19	5.07	72	297	5.24	1.63	1.35	3.64
82211135057	1	41	0	21.75	103	0	0	73.8	43.9	29.9	6.4	1.3	5.1	10	17	6.07	74	345	3.8	0.65	1.26	2.3
82210080083	1	30	0	23.79	101	0	0	71.2	42	29.2	19.1	3.6	15.5	7	18	5.51	55	249	4.38	0.7	1.53	2.56
82209175277	1	33	1	21.71	102	0	0	77.1	46.9	30.2	18.9	3.3	15.6	34	24	4.82	83	491	5.72	2.6	1.28	3.69
82302245389	1	47	0	22.06	151	0	0	75.4	41.6	33.8	11.7	2	9.7	10	16	3.68	57	260	5.05	1.25	1.65	3.08
82302230047	1	55	0	24.96	131	0	0	71.1	45.2	25.9	13.5	2.9	10.6	13	21	5.85	58	222	5.84	0.83	1.95	3.57
82212130065	1	36	1	16.58	151	0	0	77	47	30	12.3	2.4	9.9	29	22	4.55	111	454	5.18	1.66	1.25	3.55
82211135288	1	41	1	25.39	125	0	0	78.8	44.8	34	9.3	1.9	7.4	10	17	5.33	90	453	4.97	0.95	1.56	3.03
82208230007	1	39	1	19.03	130	0	0	75.3	45	30.3	7.4	1.5	5.9	12	16	2.56	75	487	4.72	1.98	1.21	2.76
82209205339	1	50	0	25.4	111	0	0	67.6	43	24.6	14.9	2.5	12.4	12	16	2.75	59	272	5.95	1.06	1.85	3.68
82210150009	1	40	0	23.2	116	0	0	80.2	44.4	35.8	15.3	2.3	13	12	16	4.09	73	338	5.59	2	1.35	3.7
82210100062	1	54	0	23.72	113	0	0	75.8	44.6	31.2	9	1.6	7.4	13	18	4.63	71	257	5.65	0.88	1.68	3.55
82211040053	1	30	0	22.94	102	0	0	77.3	43.7	33.6	6.3	1.1	5.2	22	31	3.83	70	361	4.79	0.57	1.75	2.82
82208130070	1	47	0	21.41	106	0	0	70.2	41.9	28.3	11.4	1.8	9.6	16	21	3.94	59	259	6.08	1.04	1.29	3.95
82209270050	1	33	1	22.65	114	0	0	75	46.4	28.6	24.8	3.9	20.9	40	30	4.42	77	488	5.28	1.89	1.26	3.6
82207225054	1	31	0	22.46	108	0	0	74.8	43.1	31.7	10.3	2.2	8.1	8	16	4.11	60	282	4.92	0.8	1.48	3.04
82212050020	1	49	0	18.64	140	0	0	82.4	46.5	35.9	12.3	2.5	9.8	15	21	4.48	59	295	6.61	1.69	1.44	4.56
82210100026	1	44	0	25.31	91	0	0	76.4	44	32.4	17	3.4	13.6	21	25	3.84	48	256	4.35	0.86	1.49	2.5
82212135272	1	55	0	26.47	116	0	0	83.4	42.4	41	17.5	3.4	14.1	13	20	4.67	70	285	6.11	1.59	1.63	3.99
82210155440	1	31	0	22.67	95	0	0	78.4	43.3	35.1	10.4	1.7	8.7	10	19	3.56	60	335	5.9	1	1.47	3.95
82208120041	1	36	1	28.73	120	0	0	76.6	46.2	30.4	7.2	1.3	5.9	30	23	7.55	87	347	5.38	0.58	1.54	3.23
82302245140	1	41	1	24.57	122	0	0	70.9	43.8	27.1	11.1	2.3	8.8	17	22	5.51	110	414	4.75	0.75	1.55	2.83
82210220049	1	43	0	23.53	110	0	0	79	46.2	32.8	15.7	3.7	12	22	20	4.28	63	227	4.07	0.57	1.86	2.1
82210060012	1	46	0	27.9	129	0	0	81.5	47.1	34.4	9.3	1.5	7.8	20	26	7.4	63	293	4.08	1.75	1.16	2.67
82211135047	1	48	1	20.88	110	0	0	78.1	41.9	36.2	14.1	1.7	12.4	53	33	6.49	97	534	5.43	2.51	0.95	3.74
82211100045	1	49	0	21.87	114	0	0	75.4	39.2	36.2	6.4	1.1	5.3	10	20	3.46	53	298	5.29	0.76	1.3	3.59
82301135091	1	46	1	20.3	114	0	0	73.7	45.5	28.2	25.1	5	20.1	10	19	4.57	83	408	4.31	0.67	2.09	2
82209225263	1	31	0	22.65	113	0	0	73.2	46.8	26.4	19.8	3.2	16.6	26	61	3.85	60	256	5.4	0.78	1.9	3.21
82207110022	1	37	1	21.55	139	0	0	72.5	46.6	25.9	21.1	4.6	16.5	17	14	4.39	69	413	3.26	0.91	1.06	2.02
82211230033	1	43	1	20.88	128	0	0	74.5	47.5	27	14	3.1	10.9	19	24	7.03	87	357	4.78	1.11	1.04	3.23
82211210033	1	46	0	22.99	105	0	0	73.7	43.7	30	10.4	1.9	8.5	9	16	4.21	44	237	4.57	0.72	1.38	2.97
82211030005	1	41	1	21.39	119	0	0	78.1	46.8	31.3	13.6	2.2	11.4	18	21	5.42	83	397	6.33	1.48	1.48	4.26
82211025183	1	35	1	23.63	132	0	0	77.9	47.4	30.5	11.5	2	9.5	30	25	5.62	85	528	5.95	1.65	1.24	4.07
82211115360	1	48	1	26.96	110	0	0	77.1	43.2	33.9	11.3	1.8	9.5	25	28	5.3	81	476	6.19	1.67	1.55	4.08
82211140044	1	59	1	24.6	145	0	0	72.8	42.8	30	9.3	1.6	7.7	22	27	5.81	79	334	5.14	3.79	1.2	3.08
82301200015	1	48	1	20.95	134	0	0	79.3	44.5	34.8	19	3.1	15.9	40	31	5.24	99	362	4.65	1.75	0.93	3.19
82209305390	1	45	0	23.59	109	0	0	74.1	45.7	28.4	12.9	2.1	10.8	8	17	5.99	59	232	5.97	1.2	1.61	3.88
82211240018	1	32	1	27.25	129	0	0	74.1	45	29.1	14.1	3.1	11	54	39	3.78	72	347	5.15	1.78	2.31	2.57
82210165301	1	40	1	18.92	107	0	0	78.3	44	34.3	18.5	3	15.5	18	32	5.2	80	339	5.3	1.81	1.34	3.56
82212145273	1	52	0	22.94	93	0	0	66.5	41.7	24.8	19.3	2.3	17	65	25	4.11	65	218	6.66	1.37	1.97	4.39
82210305142	1	55	1	20.97	108	0	0	70.9	42	28.9	9.9	1.8	8.1	18	20	5.01	65	414	4.86	0.99	0.96	3.45
82210055186	1	36	0	20.55	108	0	0	79.1	42.9	36.2	13.2	2.4	10.8	10	15	5.4	56	230	4.92	0.57	1.55	3.02
82301190010	1	54	0	22.89	122	0	0	78.2	42.9	35.3	20.4	3.2	17.2	14	20	3.21	43	300	5.38	1.69	1.21	3.68
82210310043	1	42	0	22.63	96	0	0	69.8	42.2	27.6	6.6	1.2	5.4	13	16	6.48	64	271	6.68	0.77	1.56	4.43
82211235485	1	58	1	20.98	115	0	0	73	39.6	33.4	22.3	4.3	18	22	23	4.17	82	328	6.94	1.03	1.81	4.71
82210130029	1	50	1	26.99	153	0	0	68.2	42.3	25.9	16.1	2.9	13.2	35	31	5.81	93	457	4.28	1.38	0.94	2.82
82207205262	1	39	0	25.77	107	0	0	69.1	43.2	25.9	15.4	2.5	12.9	11	15	4.53	59	326	4.99	1.54	1.23	3.34
82212125052	1	43	1	32.3	127	0	0	70.4	43	27.4	7.7	2	5.7	28	25	4.92	79	524	4.39	1	1.11	2.94
82209290016	1	54	1	19.86	121	0	0	78.3	46.9	31.4	19.6	3.2	16.4	16	20	6.97	101	377	5.7	0.88	1.53	3.65
82211010014	1	44	0	22.41	141	0	0	76.2	42	34.2	10.5	2	8.5	8	14	7.27	53	343	4.29	1.23	1.33	2.59
82209225216	1	37	1	25.52	142	0	0	71.9	45.1	26.8	16.9	3.3	13.6	22	22	5.18	78	389	3.79	2.2	1.01	2.37
82210215547	1	53	1	27.5	111	0	0	69.6	44.4	25.2	17.5	3	14.5	12	16	6.25	66	393	5.84	1.11	1.29	3.86
82210280025	1	39	1	24.94	128	0	0	72.6	44.7	27.9	14.9	2.8	12.1	18	20	6.01	105	363	5	0.84	1.56	3.17
82210295027	1	39	0	28.1	107	0	0	81.9	44.5	37.4	10.3	2.3	8	16	19	5.56	60	185	5.3	0.57	1.67	3.36
82211115202	1	37	1	25.23	106	0	0	76.9	44.3	32.6	23.5	3.4	20.1	17	22	4.86	92	337	6.09	0.85	1.69	3.86
82210110029	1	21	1	25.79	103	0	0	80.2	47.9	32.3	9.5	1.9	7.6	15	15	5.42	77	403	5.52	1.62	1.05	3.76
82302185052	1	35	0	27.22	120	0	0	77.3	44.4	32.9	9.3	2	7.3	17	21	4.82	50	326	5.09	0.97	1.41	3.13
82211200008	1	43	0	21.18	109	0	0	72	41	31	22.7	3.6	19	10	21	3.42	57	269	5.01	0.99	1.83	2.87
82211260024	1	51	1	24.75	117	0	0	81.6	46.8	34.8	16.4	2.5	13.9	16	20	4.55	106	464	6.27	2.5	1.27	4.43
82210105005	1	46	0	24.97	123	0	0	72.9	48.5	24.4	7.7	1.5	6.2	41	42	5.62	59	339	7	1.08	2.12	4.28
82211255071	1	38	1	24.34	124	0	0	73.4	44.7	28.7	14.9	3.3	11.6	28	24	5.79	85	343	4.99	1.07	1.02	3.67
82208165002	1	55	1	28.92	109	0	0	65.6	41.1	24.5	9	1.7	7.3	43	40	8.02	93	484	4.18	3.55	0.86	2.56
82208095024	1	51	0	25.41	118	0	0	72.8	42	30.8	14.4	2.2	12.2	11	15	5.34	78	352	7.27	1.13	2.12	4.37
82210085017	1	65	1	27.47	110	0	0	71.9	41.5	30.4	14.6	2.6	12	12	21	4.69	96	469	4.79	0.93	1.63	2.99
82302240027	1	39	1	23.91	121	0	0	79.8	46	33.8	16.9	2.4	14.5	73	33	4.36	67	417	5.65	1.46	1.32	3.74
82301130024	1	45	0	21.36	109	0	0	74.7	41.8	32.9	23.6	2.7	20.9	13	18	4.22	53	282	5.74	1.66	1.22	4.01
82210225303	1	29	1	25.18	120	0	0	71.1	43.5	27.6	9.5	1.8	7.7	31	49	5.19	87	311	5.14	1.09	1.41	3.21
82210315165	1	69	0	23.59	147	0	0	74.7	44.6	30.1	17.7	3.2	14.5	20	23	6.56	71	351	4.27	1.88	1.29	2.6
82208260008	1	48	0	19.82	112	0	0	74.5	40.6	33.9	13.2	1.7	11.5	42	35	6.39	72	341	8.66	1.65	1.68	6.18
82207140002	1	52	1	23.44	136	0	0	77.1	43.6	33.5	18.4	3.6	14.8	65	53	3.51	90	483	4.75	1.64	1.12	3.1
82207275029	1	50	1	18.58	114	0	0	76.3	49.6	26.7	9.9	1.8	8.1	52	37	5.74	83	458	6.6	1.92	1.49	4.6
82302240033	1	30	1	24.15	118	0	1	77.7	47.9	29.8	16.5	2.4	14.1	27	22	5.66	95	413	4.29	2.31	0.92	2.8
82209230035	1	33	1	19.91	125	0	1	74.3	44.9	29.4	17.5	3	14.5	86	271	5.06	85	388	4.38	2.72	0.9	2.9
82212120032	1	37	1	28.95	132	0	0	78.7	49.5	29.2	19.6	3.4	16.2	23	27	5.71	85	392	6.16	1.2	1.6	4.09
82301070038	1	51	1	26.21	127	0	0	69.9	42.6	27.3	13.8	3.5	10.3	22	22	5.85	90	409	3.63	0.82	1.37	1.99
82211285237	1	43	1	16.69	138	0	0	82	48.1	33.9	21.8	3.3	18.5	45	35	4.57	109	597	6.09	3.14	1.25	4.1
82209150042	1	33	1	25.87	147	0	0	76.7	49.8	26.9	18	2.9	15.1	40	20	6.92	84	569	7.58	1.3	1.59	5.14
82208010003	1	34	1	27.16	127	0	0	74.9	44.5	30.4	16.8	3	13.8	24	39	6.58	72	515	5.78	0.91	1.65	3.85
82207150044	1	57	1	20.86	138	0	0	78.9	44.9	34	18.9	3.5	15.4	29	25	8.33	85	545	5.19	1.34	1.23	3.44
82208035048	1	37	0	26.23	115	0	0	74.3	44.8	29.5	13	2.2	10.8	12	21	4.93	60	243	5.43	0.94	1.16	3.85
82211220080	1	42	0	20.75	98	0	0	72.1	41.6	30.5	8.1	1.3	6.8	17	19	4.9	71	348	6.26	1.36	1.3	4.31
82208245347	1	42	1	20.97	131	0	0	82.7	48.1	34.6	38	4.1	33.9	25	21	5.21	81	557	5.98	1.05	1.39	4.17
82302055100	1	44	1	28.23	124	0	0	76.6	44.9	31.7	14.5	3.5	11	29	21	5.52	72	437	4.27	0.81	1.12	2.75
82207290063	1	54	1	23.63	139	0	0	69.5	42.4	27.1	13.9	2.9	11	17	20	5.11	121	597	3.81	0.81	1.25	2.38
82211160012	1	47	0	18.63	118	0	0	75	43	32	18.8	3.8	15	9	15	4.45	64	282	5.36	1.02	1.34	3.54
82302130013	1	60	0	23.01	119	0	0	73	42.8	30.2	16.3	3.2	13.1	50	51	6.78	59	278	5.01	1.16	2.27	2.4
82207200049	1	64	1	22.23	115	0	0	75.6	40.4	35.2	21.7	3.5	18.2	17	25	6.92	86	378	5.26	0.58	1.33	3.64
82212085140	1	26	0	25.11	108	0	0	74.4	42.8	31.6	3.5	1.8	1.7	31	41	5.01	75	455	7.95	0.69	2.43	5.01
82211045310	1	24	1	29.54	121	0	0	81.6	51.4	30.2	20.7	3.6	17.1	23	20	3.51	79	385	4.52	1.16	1.1	2.98
82211200016	1	63	0	36.66	126	0	0	69.1	41.8	27.3	15.6	3.2	12.4	10	20	5.07	49	193	3.43	0.74	1.02	2.17
82302115063	1	44	0	29.3	114	0	0	68.9	41.2	27.7	9.7	2.4	7.3	15	15	6.66	57	362	4.57	0.77	1.18	2.96
82211075366	1	57	1	26.88	126	0	0	73.1	42.6	30.5	18.4	3	15.4	29	21	3.7	94	629	4.41	2.76	1.13	2.8
82208240043	1	30	0	21.78	116	0	0	72.2	46.6	25.6	7.3	1.6	5.7	7	15	5.74	57	329	3.58	0.93	1.31	2.15
82212045363	1	27	1	19.86	138	0	0	76.8	44.5	32.3	12.4	2.2	10.2	21	30	6.73	99	298	5.78	0.42	1.61	3.81
82301175170	1	27	0	25.12	99	0	0	76.4	45.5	30.9	9.7	2	7.7	5	18	4.58	55	249	5.21	0.47	1.73	3.2
82211085090	1	54	1	22.79	121	0	0	74	41.3	32.7	11.1	2.2	8.9	24	26	3.43	71	411	3.92	1.29	0.93	2.7
82302215151	1	48	0	24.9	127	0	0	74.1	42.4	31.7	15.7	3.1	12.6	11	19	3.2	51	226	4.52	0.63	1.77	2.72
82212040023	1	50	0	19.36	126	0	0	78.6	45.1	33.5	8.7	2.1	6.6	5	20	5.91	57	242	6.24	0.69	1.98	3.92
82210130017	1	43	0	20.64	115	0	0	70.6	41	29.6	7.4	1.3	6.1	12	14	2.92	53	218	4.82	1.85	1.29	2.94
82207140042	1	31	0	27.04	105	0	0	76.4	48	28.4	12.3	2.8	9.5	26	32	4.05	64	468	4.1	0.59	1.59	2.47
82208275228	1	59	1	26.27	151	0	0	70.3	44.1	26.2	14.9	2.4	12.5	32	25	6.94	100	425	5.58	1.43	1.36	3.8
82211035016	1	56	0	24.06	128	0	0	74.5	41.9	32.6	8.9	1.7	7.2	27	25	2.86	65	317	4.92	1.56	1.21	3.2
82302210018	1	61	1	21	160	0	0	73.5	42.6	30.9	17.3	3.8	13.5	35	25	4.01	64	349	3.8	1.82	0.95	2.42
82209230002	1	35	1	29.45	108	0	0	71.2	46.9	24.3	17	3.1	13.9	15	15	5.11	102	452	5.08	0.89	1.54	3.3
82210115426	1	36	0	23.12	121	0	0	74.2	43.2	31	10	2.2	7.8	22	25	3.06	49	303	3.71	1.23	1.48	2.03
82211225099	1	47	1	18.93	124	0	0	78.6	46.7	31.9	15.4	2.8	12.6	17	21	5.03	71	337	5.03	1.03	1.56	3.21
82212105036	1	52	1	25.94	152	0	0	75.9	42.8	33.1	8.6	2	6.6	32	24	4.82	96	413	5.26	1.16	1.18	3.54
82209145038	1	45	1	18.35	132	0	0	70	45.7	24.3	17.1	3.4	13.7	27	24	4.53	72	367	4.64	0.94	1.3	3.22
82302230040	1	64	1	23.56	137	0	0	77.9	39.1	38.8	11.7	2.4	9.3	44	26	4.71	91	245	2.31	0.44	0.94	1.15
82301300018	1	57	1	23.41	134	0	0	67.8	43.3	24.5	13.8	2.4	11.4	19	18	4.96	89	350	7.09	0.91	1.64	4.99
82302135163	1	40	0	27.9	124	0	0	72.7	44.8	27.9	17.8	2.4	15.4	14	19	2.97	59	231	6.61	1.57	1.61	4.61
82209065021	1	59	1	24.73	122	0	0	70.3	43	27.3	23.8	3.6	20.2	18	24	6.25	110	373	6.64	0.84	2.35	3.82
82209290001	1	48	1	17.64	144	0	0	80	48.5	31.5	18.4	3	15.4	51	29	4.07	94	404	6.22	2.19	1.46	4.06
82210310067	1	52	0	22.49	138	0	0	71.3	45.6	25.7	9.5	1.6	7.9	24	16	3.99	59	298	7.18	1.45	1.52	4.94
82210090083	1	50	1	27.98	105	0	0	68.6	43.1	25.5	12.3	2.1	10.2	13	20	4.2	82	417	6.2	1.48	1.41	4.16
82301170009	1	46	0	24.13	111	0	0	84.6	44.7	39.9	17.8	3.8	14	10	17	4.46	55	244	3.46	0.74	0.95	2.32
82302235112	1	42	1	28.89	126	0	0	74.5	45.3	29.2	17.5	3	14.5	15	19	5.12	89	335	4.51	0.66	1.32	2.8
82207185205	1	50	1	27.53	125	0	0	71.3	44.1	27.2	12.4	2	10.4	23	25	4.7	72	434	6.13	2.03	1.26	4.25
82301310010	1	55	1	23.98	115	0	0	68.8	40.4	28.4	13.6	2.5	11.1	21	19	3.59	86	283	5.43	0.97	1.33	3.76
82302150012	1	31	1	20.44	112	0	0	78.1	43.9	34.2	13.1	2	11.1	49	30	6.09	76	394	6.52	2.26	1.55	4.55
82209185150	1	34	0	22.98	102	0	0	76.3	43.5	32.8	17.9	3.8	14.1	10	18	6.99	57	266	4.24	0.66	1.49	2.73
82210125419	1	38	1	23.54	132	0	0	67.6	45.4	22.2	9.3	1.8	7.5	52	37	4.35	67	340	4.49	1.64	0.88	2.99
82302205206	1	53	1	21.09	142	0	0	73.2	45.5	27.7	11.6	1.5	10.1	58	35	7.2	84	402	5.06	2.54	1.05	3.3
82302250017	1	47	0	24.27	110	0	0	71.4	44.6	26.8	23.2	4.1	19.1	22	21	5.31	59	241	5.89	0.92	0.96	4.39
82211070001	1	28	0	26.02	92	0	0	68	42.7	25.3	7.9	1.5	6.4	8	14	3.51	57	252	5.26	0.85	2.11	2.9
82208195418	1	31	0	18.86	99	0	0	69.9	45.3	24.6	15.2	3.3	11.9	19	20	5.37	50	230	3.98	0.74	1.47	2.25
82210310049	1	58	1	25.75	138	0	0	80.1	45.3	34.8	13.3	2	11.3	25	19	5.1	75	467	7.55	2.64	1.24	5.12
82301165143	1	40	1	28.36	100	0	0	75.9	40.8	35.1	9.5	2.6	6.9	30	31	5.17	82	373	4.94	0.94	1.39	3.24
82209295322	1	53	0	25.46	93	0	0	71.3	42.8	28.5	18.2	2.4	15.8	40	29	5.57	61	215	8.66	0.95	2.14	5.89
82211285353	1	33	1	21.51	116	0	0	71.5	44.4	27.1	17.2	2.5	14.7	16	17	5.15	87	384	6.2	1.83	1.26	4.52
82211290004	1	45	1	18.37	138	0	0	72.2	44	28.2	14.7	3.9	10.8	48	38	5.19	83	540	4.78	2.27	1.49	2.89
82212080053	1	36	0	21.21	124	0	0	83.3	45.6	37.7	11.6	1.9	9.7	18	16	3.97	55	282	6.66	1.56	1.77	4.52
82210210037	1	43	1	22.11	104	0	0	74.2	45.6	28.6	19.3	3	16.3	21	22	5.5	92	497	5.82	1.45	1.13	3.97
82302190029	1	41	1	21.71	110	0	0	73.4	44.8	28.6	13.5	2.7	10.8	13	17	6.52	87	353	5.13	1.32	1.21	3.32
82302020038	1	44	0	20.31	105	0	0	69.9	41.3	28.6	19.2	2.7	16.5	66	30	4.69	60	362	5.68	1.43	1.27	4.09
82302160007	1	52	0	25.51	133	0	0	76.6	44.7	31.9	12.2	1.8	10.4	16	22	3.26	51	323	4.97	1.66	1.67	3.02
82212130040	1	60	0	20.22	124	0	0	75.2	46.1	29.1	20.1	3.7	16.4	20	24	5.64	56	270	3.93	1.54	1.55	2.21
82208240012	1	37	1	24.29	147	0	0	71.6	47.3	24.3	18.6	3.8	14.8	43	21	4.84	73	352	3.46	1.3	0.91	2.29
82208220054	1	35	0	25.19	105	0	0	66.3	41.4	24.9	11.6	2.2	9.4	16	18	5.3	65	408	5.14	0.42	1.96	3.08
82209210084	1	45	1	21.28	119	0	0	75.6	43.4	32.2	11.5	2.1	9.4	41	22	5.16	84	510	4.02	1.63	0.82	2.66
82210215194	1	27	1	19.43	109	0	0	77.2	47.4	29.8	20.7	4	16.7	17	21	7.7	87	369	4.91	1.16	1.41	3.16
82302280049	1	39	0	25.08	101	0	0	72.5	42	30.5	11.9	2.6	9.3	11	17	3.96	50	245	3.76	0.88	1.32	2.15
82207110019	1	44	1	21.17	121	0	0	77.2	44.4	32.8	18.6	2.7	15.9	47	29	5.02	108	497	5.89	4.41	1.21	3.78
82210165250	1	38	1	24.57	144	0	0	81.9	41.6	40.3	10.2	1.7	8.5	27	19	4.83	73	455	4.51	1.94	1.07	2.97
82301035069	1	41	0	23.43	122	0	0	71.4	44	27.4	18.6	4	14.6	16	27	2.58	57	209	3.91	0.56	1.29	2.44
82210115408	1	45	1	17.74	124	0	0	72.4	43.4	29	15	2.6	12.4	40	31	4.78	80	468	5.5	0.94	1.18	3.96
82211100027	1	38	0	24.03	116	0	0	76.8	44	32.8	25	3.6	21.4	27	20	3.28	50	296	6.45	0.69	1.99	4.19
82207120031	1	40	1	20.71	113	0	0	78.9	49.9	29	13.4	2.1	11.3	16	23	5.59	78	520	6.82	3.49	1.36	4.54
82211030006	1	65	0	23.18	169	0	0	73.6	44.6	29	14	2	12	23	25	4.75	55	232	6.82	1.4	1.86	4.13
82302230048	1	67	0	23.45	113	0	0	76.9	38.7	38.2	9.5	1.5	8	36	27	6.16	70	299	6.49	1.88	1.52	4.32
82207280034	1	46	0	27.23	116	0	0	76.5	46.2	30.3	13.9	2.5	11.4	31	26	5.67	72	232	6.68	1.18	1.62	4.28
82211160064	1	46	0	20.9	112	0	0	72.6	44	28.6	12.7	2.4	10.3	24	26	4.35	55	298	4.29	2.33	1.23	2.6
82208295100	1	43	0	20.69	122	0	0	69.5	45.3	24.2	9.3	2.2	7.1	13	14	5.34	59	222	3.56	0.63	1.19	2.29
82301080010	1	43	0	25.29	114	0	0	74.7	43.2	31.5	9.9	1.7	8.2	13	16	4.05	54	274	5.28	1.14	1.31	3.62
82208265249	1	35	0	28.07	99	0	0	74.9	47.4	27.5	10.1	1.8	8.3	28	26	6.25	70	276	6.56	0.93	1.57	4.28
82301205073	1	42	1	20.01	121	0	0	70.9	41.5	29.4	13.8	3.2	10.6	14	17	6.84	77	276	5.42	0.63	1.39	3.65
82211155223	1	40	1	22.57	117	0	0	71.1	42.1	29	30	4.3	25.7	15	20	5.65	92	353	3.85	0.44	1.65	2
82210115385	1	51	0	21	114	0	0	72.6	43.9	28.7	18.4	3.3	15.1	13	16	4.39	56	322	4.84	0.82	1.59	3.16
82208200030	1	40	1	18.56	121	0	0	81.2	49.9	31.3	11.4	1.6	9.8	45	28	5.57	96	552	6	3.94	1.12	4.07
82212070001	1	27	0	19.7	96	0	0	69.8	41	28.8	16.7	3.2	13.5	10	15	3.87	48	254	4.95	0.45	1.28	3.46
82211265481	1	31	1	23.53	130	0	0	79	47.2	31.8	25.1	4.4	20.7	41	26	4.85	97	395	6.03	1.16	1.82	3.91
82208165141	1	32	0	22.92	111	0	0	71	43.7	27.3	12.2	2.4	9.8	15	20	4.99	51	242	4.71	0.59	1.68	2.68
82210210018	1	56	0	19.8	146	0	0	74.8	47.2	27.6	11.1	2.5	8.6	17	20	6.27	63	299	4.73	0.82	1.85	2.69
82302130025	1	52	0	25.15	140	1	0	79	42.6	36.4	8.3	1.3	7	17	20	5.92	67	244	5.38	1.09	1.76	3.39
82302200012	1	66	1	26.96	134	0	0	73.4	44.4	29	15.8	2.7	13.1	19	19	6.19	89	349	6.8	0.97	2.54	4.02
82211305443	1	41	0	25.2	141	0	0	74.8	44.2	30.6	17.6	3.3	14.3	10	18	3.6	57	183	4.94	1.14	1.61	3.02
82207145011	1	52	0	22.33	100	0	0	71.8	43.9	27.9	10.9	1.7	9.2	9	19	4.94	59	215	5.44	1.01	1.26	3.7
82212015050	1	41	0	25.87	128	0	0	72.7	44.1	28.6	6.2	0.6	5.6	23	18	6.95	57	264	5.47	1.1	1.4	3.56
82208195109	1	46	1	17.47	122	0	0	69.2	45.5	23.7	19.6	3.4	16.2	12	18	4.5	102	418	5.81	0.69	1.51	3.74
82211215134	1	41	1	22.04	121	0	0	82.1	47.1	35	9.3	2	7.3	21	23	5.16	90	504	4.47	0.81	1.54	2.68
82209210060	1	41	0	24.34	120	0	0	78.7	44.3	34.4	17.5	3.1	14.4	85	59	3.86	56	539	4.38	3.71	0.93	2.78
82208185383	1	63	1	20.6	152	0	0	72.2	44	28.2	9.3	1.2	8.1	22	24	4.26	96	372	4.77	3.75	0.9	3.13
82211295079	1	48	0	24.46	111	0	0	73.4	45	28.4	12.9	2.9	10	14	20	5.51	61	298	5.43	0.83	1.52	3.59
82209270071	1	28	0	25.64	119	0	0	75.9	45.3	30.6	10.9	2.4	8.5	22	24	5.15	85	247	4.31	1.21	1.39	2.72
82211185436	1	33	0	20.73	101	0	0	76.3	45.8	30.5	16.4	2.9	13.5	11	16	2.51	53	306	4.51	0.78	1.69	2.53
82211135488	1	48	0	17.5	122	0	0	71.5	41.3	30.2	9.4	1.1	8.3	15	19	4.03	76	353	6.27	1.23	1.35	4.25
82207275229	1	41	1	24.42	115	0	0	76.4	44.2	32.2	15.8	2.7	13.1	84	55	7.03	108	375	5.39	1.53	1.07	3.62
82208150023	1	52	0	25.26	99	0	0	71.7	43.4	28.3	7.7	1.4	6.3	11	21	6.9	59	226	6.03	1.13	1.71	3.89
82211170062	1	20	1	23.53	126	0	0	70.5	44.2	26.3	9.9	2	7.9	17	15	5.24	61	398	4.97	1.03	1.16	3.39
82211085371	1	59	0	24.3	118	0	0	83.3	46.2	37.1	13.1	1.4	11.7	13	21	6.17	63	383	8.44	1.01	2.42	5.33
82212035197	1	50	1	22.98	126	0	0	75.6	42.9	32.7	15.9	2.5	13.4	27	18	6.51	79	388	4.61	1.04	1.44	2.95
82207150016	1	66	1	17.63	123	0	0	74.5	47.7	26.8	15.7	2.7	13	16	20	5.56	80	363	6.1	1.71	1.35	4.27
82210145480	1	52	1	21.93	148	0	0	73.9	45.2	28.7	25	4.5	20.5	39	24	6.1	73	482	4.66	1.33	1.15	3.13
82208240025	1	19	0	23.15	102	0	0	70.3	46.7	23.6	11.3	2.2	9.1	17	24	4.41	67	221	6.07	0.32	2.06	3.53
82210240053	1	64	0	22.73	125	0	0	69.3	42.4	26.9	9.2	1.8	7.4	15	31	7.36	59	396	4.9	0.97	1.72	2.85
82210105411	1	52	1	19.99	132	0	0	77	46.3	30.7	12.2	2.3	9.9	26	24	5.38	81	443	5.33	0.89	1.22	3.46
82301180045	1	62	0	25.72	134	0	0	78.4	44.2	34.2	11.9	2.1	9.8	12	18	3.83	53	265	5.41	1.87	1.26	3.61
82209285573	1	72	1	23.3	113	0	0	64.3	41.3	23	14.9	3	11.9	18	30	4.61	83	290	4.31	0.55	1.47	2.71
82209285572	1	58	0	22.55	111	0	0	71.3	43.1	28.2	8.8	1.7	7.1	9	17	15.65	269	380	4.29	1.14	1.43	2.64
82302220019	1	36	0	24.24	109	0	0	79.3	44.8	34.5	7.2	1.1	6.1	14	18	6.53	61	274	4.31	0.4	1.43	2.6
82209055084	1	53	0	24.32	99	0	0	75.2	43.8	31.4	24.4	3.9	20.5	22	25	5.45	62	386	4.73	1.21	1.34	3.13
82208315145	1	45	0	26.6	99	0	0	75.3	44.3	31	12.4	2.1	10.3	19	23	5.68	53	245	5.35	0.76	1.39	3.36
82211175302	1	37	1	23.86	120	0	0	76	44.6	31.4	12.1	2.4	9.7	26	19	4.37	80	413	4.17	1.26	1.09	2.79
82301165134	1	55	1	24.73	126	0	0	71.9	44.7	27.2	21.3	4.1	17.2	21	22	4.22	54	347	3.16	2.36	1.01	1.92
82208260026	1	48	1	23.46	119	0	0	78.7	48	30.7	10.8	1.8	9	14	20	5.26	90	517	6.73	1.7	1.34	4.47
82212010032	1	83	0	19.51	135	0	0	78.4	45.5	32.9	19.4	3.5	15.9	47	32	5.03	68	360	4.32	0.83	1.1	2.91
82210315443	1	43	0	21.91	88	0	0	73.3	41.6	31.7	8.9	1.8	7.1	16	25	2.9	50	345	5.52	0.73	1.66	3.5
82211225199	1	36	0	25.96	117	0	0	76.6	42.9	33.7	17.3	4	13.3	12	17	4.83	66	368	3.94	0.72	1.48	2.3
82212065318	1	37	1	17.57	148	0	0	75.8	44.8	31	16.4	2.8	13.6	18	17	5.37	99	592	5.88	1.65	1.2	4.08
82302155028	1	24	0	28.64	132	0	0	76.7	47.2	29.5	8.3	1.2	7.1	23	14	4.39	62	199	5.1	0.65	1.78	2.9
82210195399	1	34	1	20.98	122	0	0	85.4	49.2	36.2	23.1	4.2	18.9	12	21	3.3	62	453	5.59	1.39	1.46	3.66
82210095419	1	58	1	27.38	119	0	0	69.8	42.4	27.4	16	2.5	13.5	27	21	5.28	98	380	6.02	1.11	1.26	3.91
82209220062	1	24	0	25.54	107	0	0	74.8	44.3	30.5	15.2	2.9	12.3	26	27	3.4	50	328	6.01	0.52	1.87	3.8
82207150111	1	38	0	22.87	100	0	1	79.4	45.9	33.5	14.4	2.2	12.2	70	46	5.21	55	457	7.05	3.02	1.5	4.69
82302150028	1	40	0	27.64	107	0	0	71.7	46.4	25.3	11.4	2.4	9	11	15	5.47	61	263	4.12	0.58	1.58	1.6
82209085069	1	40	1	20.45	127	0	0	69.7	44.5	25.2	13.5	2.6	10.9	19	17	5.83	76	348	5.3	0.71	1.75	3.04
82211150038	1	59	0	23.33	108	0	0	78.1	42.9	35.2	13.8	2.1	11.7	18	23	5.13	59	290	7.31	0.84	2.13	4.67
82302070084	1	72	1	24.26	128	0	0	74.2	41.3	32.9	18.7	3.2	15.5	20	27	2.96	63	325	5.16	1.03	1.39	3.43
82207240020	1	32	1	20.61	127	0	0	70	44.1	25.9	15.2	2.7	12.5	22	24	3.72	95	300	4.66	1.79	1.53	2.58
82209205417	1	44	0	33.55	121	0	0	64.3	40.8	23.5	7	1.5	5.5	184	128	4.54	47	228	4.41	0.53	1.43	2.75
82301125085	1	43	1	27	125	0	0	73.9	45.6	28.3	19.2	4	15.2	54	28	4.49	67	406	4.83	1.27	1.14	3.35
82302085081	1	49	1	23.92	137	0	0	70.5	43	27.5	11.6	1.4	10.2	11	15	7.98	82	402	5.71	1.67	1.08	3.96
82212075233	1	52	0	23.77	115	0	0	80.7	44.3	36.4	10.4	2	8.4	14	26	6.85	68	344	5.43	0.48	1.31	3.7
82302265154	1	53	1	23.35	123	0	0	70.4	44.4	26	10.4	1.6	8.8	18	20	4.55	87	404	3.94	1.21	0.89	2.59
82210215379	1	32	1	22.92	131	0	0	79.5	49.3	30.2	20.5	3.2	17.3	26	28	4.37	74	353	6.14	1.01	1.39	4.09
82302135122	1	22	0	22.22	117	0	0	78.5	44.9	33.6	15.1	2.5	12.6	15	20	3.79	72	371	4.73	0.72	1.64	2.85
82302225048	1	47	0	27.67	115	0	0	70.9	43.9	27	10	2	8	10	14	2.92	46	282	4.23	1.01	1.43	2.69
82209165143	1	42	1	29.43	123	0	0	77.9	48	29.9	18.6	2.8	15.8	146	67	5.37	67	460	5.88	1.75	1.43	4.06
82207245193	1	32	0	23.11	111	0	0	71	41.5	29.5	13.4	2.4	11	11	15	4.01	53	317	4.38	0.48	1.36	2.75
82207140053	1	49	1	26.84	125	0	0	69.6	44.9	24.7	21.6	4.1	17.5	18	20	4.21	69	314	2.97	0.79	1.01	1.75
82301125063	1	45	0	27.07	101	0	0	69.6	37.8	31.8	9.1	1.8	7.3	13	11	4.35	60	235	4.49	0.98	1.46	2.86
82302125252	1	47	0	21.9	116	0	0	75.3	44.9	30.4	15.9	2.9	13	24	30	5.97	52	268	4.35	1.02	1.2	2.91
82302060050	1	45	1	24.25	119	0	0	77.2	44.9	32.3	12.3	1.7	10.6	24	19	5.69	83	373	7.29	1.33	1.41	5.06
82209275496	1	49	1	22.21	128	0	0	72	45.9	26.1	14.6	2.7	11.9	51	44	7.64	95	408	5.29	0.56	1.63	3.44
82212160026	1	37	1	22.58	122	0	0	77.1	43.2	33.9	8.4	1.1	7.3	76	31	6.29	99	583	4.97	2.29	0.92	3.55
82211155551	1	56	0	25.08	106	0	0	69.7	40.4	29.3	9.9	1.8	8.1	12	17	5.56	47	177	4.96	0.78	1.3	3.25
82209210063	1	38	0	23.92	90	0	0	76.7	44.9	31.8	22.5	4.1	18.4	24	22	5	63	343	4.37	0.86	1.51	2.64
82301045055	1	48	1	20.19	138	0	0	76.6	41.6	35	12.4	2.3	10.1	49	32	4.68	72	335	4.99	1.29	1.22	3.35
82210310053	1	52	1	22.27	115	0	0	74.9	45.3	29.6	15.5	2.4	13.1	18	18	6.88	87	351	7	0.97	1.45	4.77
82209025107	1	62	1	25.27	116	0	0	65.5	41.6	23.9	21.7	4.5	17.2	11	19	6.74	68	348	5.44	1.06	1.58	3.59
82211025270	1	45	1	26.03	109	0	0	75.5	44	31.5	11.2	2.3	8.9	57	46	6.82	86	242	4.25	0.59	1.39	2.63
82212080011	1	56	1	22.16	129	0	0	72.7	43.5	29.2	12.4	2.4	10	14	20	6.15	79	382	5.71	1.11	1.36	3.98
82210305147	1	47	0	22.11	128	0	0	70.3	41.2	29.1	8	1.4	6.6	19	17	4.93	45	314	6.32	1.23	1.42	4.2
82210130022	1	43	0	22.15	117	0	0	73.5	44.7	28.8	7.1	1.1	6	16	23	6.75	54	415	4.57	2.09	0.98	3.01
82210265487	1	54	0	24.49	99	0	0	71.6	41.1	30.5	11.8	2.7	9.1	10	16	3.35	59	295	3.48	0.58	1.55	1.84
82208110058	1	37	1	21.95	113	0	0	77.9	49.4	28.5	25.9	4	21.9	18	15	6.98	82	534	4.79	2.59	1.17	3.02
82301185002	1	38	0	25.19	118	0	0	81	44.5	36.5	16.9	2.5	14.4	13	17	3.72	69	361	6.23	1.23	1.59	4.1
82211215156	1	66	1	29.14	147	0	0	74.8	44.6	30.2	17.8	2.9	14.9	21	26	4.39	100	567	5.25	0.97	1.26	3.55
82302245054	1	28	0	23.89	108	0	0	72.2	42.7	29.5	9.9	1.6	8.3	11	16	5.44	61	430	5.39	1.85	1.19	3.59
82209215380	1	52	0	21.38	113	0	0	69.6	40.8	28.8	12	1.9	10.1	27	63	6.05	62	342	6.38	1.27	1.98	3.96
82302075105	1	36	0	22.27	103	0	0	73.4	44.3	29.1	14.9	2.9	12	12	17	4.74	52	233	6.05	0.73	1.8	3.7
82302105110	1	50	1	24.41	98	0	0	70	42.1	27.9	9.8	1.2	8.6	16	18	5.23	82	426	5.74	1.5	1.25	3.83
82301125179	1	47	0	23.62	110	0	0	72.5	41.2	31.3	23.1	4.3	18.8	48	47	2.97	60	351	6.18	0.75	2.09	3.81
82302020034	1	47	0	18.37	128	0	0	79.2	45.2	34	9.4	1.8	7.6	13	16	4.9	57	257	5.58	0.98	1.5	3.74
82210275461	1	43	0	19.13	129	0	0	75.4	42.6	32.8	15.6	3.3	12.3	16	38	5.86	65	192	3.83	0.58	1.43	2.21
82208105024	1	52	1	25.58	129	0	0	72.9	44.6	28.3	12.5	2.3	10.2	32	26	6.57	78	425	5.09	1.4	1.31	3.27
82211085416	1	39	0	17.43	110	0	0	78.3	41.9	36.4	15.7	2.6	13.1	13	19	3.56	60	235	5.31	0.7	1.39	3.53
82209195057	1	52	0	30.12	110	0	0	78.8	45.8	33	14	2.2	11.8	11	16	7.11	51	337	7.42	1.61	2.13	4.77
82210285276	1	56	1	21.48	159	0	0	77.3	43.4	33.9	16.7	2.9	13.8	82	65	4.06	88	649	5.29	1.92	1.03	3.67
82211235198	1	41	0	20.93	114	0	0	73.9	44.3	29.6	14.2	2.5	11.7	20	20	3.4	64	223	5.46	1.02	1.83	3.41
82210245423	1	30	0	21.16	105	0	0	75.1	44.1	31	10.5	1.6	8.9	22	19	5.8	53	329	5.91	1.4	1.27	4.03
82302190047	1	33	1	18.71	120	0	0	83.4	49.2	34.2	9	0.8	8.2	35	25	5.38	84	445	5.73	3.86	0.9	3.67
82210105383	1	45	1	24.8	136	0	0	71.8	44.7	27.1	22.1	4.7	17.4	14	17	4.29	83	417	3.25	0.64	1.08	2.04
82302195255	1	31	0	23.64	111	0	0	69.2	41	28.2	24.5	3.9	20.6	18	23	3.87	56	306	3.97	0.64	1.63	2.12
82212015061	1	40	0	26.71	123	0	0	79.5	42.4	37.1	7.6	1.4	6.2	18	19	6.28	56	295	6.99	0.93	2.02	4.4
82211200005	1	40	0	22.68	94	0	0	72.3	42.9	29.4	14.8	2.3	12.5	10	14	5.03	59	302	6.68	0.51	1.85	4.46
82210205075	1	52	0	21.23	129	0	0	71.1	42.1	29	6.4	1.1	5.3	21	24	6.17	56	327	5.06	0.85	1.34	3.27
82211065094	1	30	1	19.61	137	0	0	74.3	43.7	30.6	10.4	2	8.4	31	25	7.05	75	371	4.63	0.91	1.13	3.22
82210155534	1	35	0	22.11	109	0	0	71	39.5	31.5	21.9	3.9	18	11	15	4.4	52	226	4.39	0.61	1.21	2.91
82209055097	1	58	1	18.54	124	0	0	70.4	43.7	26.7	11.3	2	9.3	29	21	4.76	85	362	4.74	1.9	0.89	3.09
82207140014	1	45	1	19.26	118	0	0	76.8	45.9	30.9	10.2	1.6	8.6	53	35	7.03	70	426	6.24	14.61	0.86	2.8
82211155246	1	43	1	22.51	121	0	0	71.1	42.2	28.9	13.6	2.2	11.4	14	21	4.11	83	508	5.57	1.6	1.26	3.71
82211165472	1	49	0	17.92	109	0	0	75.5	44.2	31.3	16	2.7	13.3	17	20	4.83	64	250	4.57	0.47	1.86	2
82302175137	1	42	0	24.12	124	0	0	72.1	43.2	28.9	12.1	1.9	10.2	18	17	4.05	48	283	5.34	1.03	1.49	3.33
82207135079	1	50	0	26.74	151	0	0	76.3	48.7	27.6	12.3	2.5	9.8	12	18	5.42	51	246	5.09	0.49	1.78	3.18
82211035428	1	62	0	20.89	125	0	0	75.1	45.9	29.2	12.2	2.6	9.6	12	22	4.22	61	254	4.62	0.83	1.49	2.92
82302080001	1	52	1	19.83	159	0	0	68.8	44.7	24.1	12.8	2.9	9.9	139	99	6.72	67	340	7.14	1.55	1.94	4.44
82210250025	1	37	0	22.08	111	0	0	72.4	40.5	31.9	10	2	8	12	17	5.11	56	262	4.24	0.57	1.45	2.61
82301120003	1	46	0	24.43	100	0	0	71.8	42.4	29.4	13.1	2.6	10.5	19	23	5.23	63	284	5.1	0.7	1.89	2.99
82302135127	1	36	1	17.9	119	0	0	73.6	47.8	25.8	12.3	2.6	9.7	71	39	5.43	89	351	3.89	0.75	1.18	2.61
82302160037	1	47	0	18.25	110	0	0	68.6	41.8	26.8	21.9	3.1	18.8	11	24	5.91	72	340	5.48	0.62	1.36	3.66
82211025228	1	58	0	24.62	118	0	0	79.2	45.8	33.4	10.7	1.7	9	29	25	6.64	65	280	6.1	0.97	1.69	4.05
82208260014	1	41	0	20.28	110	0	0	71.5	42.1	29.4	11.8	2.2	9.6	15	21	4.4	69	220	4.92	0.82	1.52	2.96
82211165403	1	40	1	23.64	128	0	0	74.6	43.5	31.1	23.2	3.9	19.3	22	20	4.79	85	469	5.4	1.05	1.32	3.47
82212010023	1	40	0	22.22	102	0	0	77.6	45.7	31.9	9.4	2	7.4	16	19	3.68	67	221	5.74	0.84	1.81	3.55
82302140046	1	37	0	29.24	129	0	0	78.3	45	33.3	7.4	1.2	6.2	21	23	4.37	57	233	5.07	0.96	1.9	2.87
82212015468	1	34	0	19.78	114	0	0	75.8	46.5	29.3	12.1	2.6	9.5	33	25	3.9	52	258	4.32	1.16	1.16	2.82
82302265169	1	38	1	26.69	124	0	0	76.8	42.6	34.2	15.6	2.7	12.9	89	38	4.53	71	383	4.84	3.01	1.02	3.16
82302075039	1	39	0	29.58	104	0	0	70.9	43.8	27.1	9.9	1.8	8.1	12	18	3.97	56	280	6.02	0.67	1.87	3.94
82207235144	1	35	0	23.99	107	0	0	76.1	47.3	28.8	16.5	2.9	13.6	30	31	4.09	61	321	6.78	1.07	1.87	4.26
82208040059	1	33	0	32.42	107	0	0	76.5	43.4	33.1	9.7	1.5	8.2	10	16	6.4	51	256	6.7	1.18	1.51	4.44
82212060050	1	58	0	21.95	112	0	0	80	45.4	34.6	10.4	2.2	8.2	21	24	4.97	64	341	4.12	0.79	1.38	2.48
82209220010	1	39	0	20.59	105	0	0	73.2	44.5	28.7	19.8	3.6	16.2	12	21	3.82	44	303	4.98	0.48	1.53	3.09
82211275342	1	21	1	21.12	121	0	0	74.1	46.6	27.5	9	2.1	6.9	11	15	5.17	67	378	4.22	0.67	1.26	2.82
82212050015	1	28	0	21.14	115	0	0	80.8	46.9	33.9	14.4	2	12.4	14	33	5.45	64	364	6.2	1.17	1.5	4.2
82208275420	1	46	1	18.21	122	0	0	80.3	46.2	34.1	13.8	2.7	11.1	18	19	3.37	81	363	6.02	0.74	2.17	3.47
82209290012	1	42	0	25.52	110	0	0	76.1	43	33.1	10.5	1.9	8.6	18	24	3.27	59	237	5.43	0.79	1.85	3.38
82210095028	1	33	0	31.54	126	0	0	77.4	46.5	30.9	21.2	4.4	16.8	13	18	5.62	71	392	4.83	0.49	1.81	2.94
82207135137	1	51	0	25.88	100	0	0	73.2	43.2	30	21.6	3.3	18.3	13	23	4.78	60	277	6.9	0.76	2.09	4.4
82302130140	1	53	0	25.22	134	0	0	74.3	40.8	33.5	13.6	2.4	11.2	11	16	4.22	52	222	6.57	0.96	1.82	4.08
82301055105	1	22	0	18.38	119	0	0	75.2	45.5	29.7	11.4	2.3	9.1	16	16	4.21	61	261	5.5	0.45	1.88	3.5
82209165105	1	54	0	20.26	122	0	0	72.6	44.4	28.2	9.7	1.7	8	33	35	5.35	53	216	5.77	0.87	1.51	3.75
82211140015	1	41	1	20.83	104	0	0	74.7	44	30.7	10.3	1.9	8.4	34	27	6.21	75	548	5.1	0.53	1.67	3.12
82210155226	1	37	0	20.2	91	0	0	74.2	41.5	32.7	13.1	2.7	10.4	11	18	4.22	54	240	4.11	0.49	1.62	2.4
82211215121	1	46	1	19.46	114	0	0	68.5	41.1	27.4	13.6	1.9	11.7	19	19	5.73	90	414	6.04	2.86	1.21	4.06
82212080028	1	33	1	19.15	126	0	0	82.6	51.9	30.7	10.5	2	8.5	99	36	6.9	99	460	6.66	1.68	1.14	4.82
82302085060	1	27	0	24.26	121	0	0	78.7	43.5	35.2	22.6	4.2	18.4	12	18	2.8	54	284	3.81	0.56	1.34	2.36
82208190032	1	33	0	22.46	101	0	0	73.3	42.8	30.5	10.5	1.8	8.7	14	17	3.62	54	280	4.73	0.71	1.44	2.88
82209270041	1	55	0	20.55	103	0	0	75.9	44.9	31	11.7	1.8	9.9	23	24	3.81	54	343	6.93	1.29	1.77	4.43
82210170021	1	40	0	19.23	96	0	0	77.3	45	32.3	12.1	2.2	9.9	55	37	3.96	72	279	4.81	0.75	1.39	2.98
82302165071	1	24	0	25.72	127	0	0	78.7	47	31.7	13.4	2.9	10.5	10	14	3.11	61	325	4.6	1.02	1.59	2.72
82302175025	1	46	1	23.92	131	0	0	75.5	43.1	32.4	11	2	9	50	32	5.82	90	458	5.21	1.51	1.13	3.71
82208245346	1	41	0	21.76	125	0	0	75.6	43.2	32.4	8.7	1.6	7.1	9	15	3.98	67	405	5.55	1.57	1.8	3.34
82209135042	1	60	1	21.44	135	0	0	66.1	42	24.1	16	2.7	13.3	18	19	5.97	79	421	5.28	1.36	1.14	3.7
82302065025	1	48	1	21.4	135	0	0	68.8	44.7	24.1	22.3	3.9	18.5	32	25	5.32	84	314	3.96	1.15	1.14	2.51
82212135318	1	59	0	24.35	142	0	0	84.8	43.1	41.7	12.1	2	10.1	19	25	4.84	56	225	6.66	1.32	1.61	4.38
82209255043	1	51	0	24.81	109	0	0	73.7	44.2	29.5	18	3.5	14.5	16	36	5.31	61	273	4.9	0.32	2.02	2.87
82211145473	1	49	0	24.46	113	0	0	75.8	44	31.8	10.8	1.9	8.9	13	18	5.05	61	311	6.84	1	1.73	4.51
82212175028	1	33	0	24.2	129	0	0	81.5	44.3	37.2	13	2.4	10.6	15	15	4.78	71	388	6.09	1.03	1.74	4
82211205374	1	29	1	24.33	107	0	0	77.6	50.7	26.9	35.6	4.5	31.1	34	27	3.39	84	475	4.43	1.12	1.42	2.86
82302225215	1	38	0	23.3	116	0	0	77.8	43.8	34	10.5	2.1	8.4	19	24	4.25	60	301	5.38	1.15	2.19	2.87
82208235062	1	37	1	24.38	142	0	0	73.5	46.7	26.8	19	3.6	15.4	23	24	5.26	105	513	4.55	0.77	1.33	2.75
82207190038	1	31	1	19.87	119	0	0	79.4	49.1	30.3	11.1	2	9.1	17	22	4.45	71	204	4.98	2.28	1.21	3.33
82208100019	1	63	0	26.45	117	0	0	70.9	42.8	28.1	15.2	3	12.2	10	18	5.67	54	303	4.87	0.96	1.44	3.13
82211180040	1	39	0	24.95	107	0	0	79.5	45.5	34	14.4	3.5	10.9	11	16	4.81	56	166	3.84	0.45	1.62	2.07
82301175005	1	41	0	22.67	105	0	0	73.5	42.9	30.6	9.9	1.5	8.4	10	19	4.76	59	403	4.96	0.81	1.59	3.07
82211240045	1	56	0	19.84	123	0	0	78.3	44.4	33.9	13.4	2.3	11.1	12	19	3.67	53	285	6.37	0.93	1.3	4.5
82302270023	1	43	1	22.66	117	0	0	78.1	45.5	32.6	13.3	3.2	10.1	10	17	4.83	75	313	6.25	1.53	1.48	4.12
82210275233	1	59	0	20.34	145	0	0	74	44.9	29.1	11.5	1.8	9.7	13	21	4	72	344	7.28	1.48	1.57	4.96
82302015010	1	40	0	22.15	114	0	0	76.2	44.3	31.9	14.1	2.4	11.7	16	17	5.11	49	337	5.93	1.64	1.54	3.9
82208060006	1	48	0	21.59	114	0	0	75.7	44	31.7	11.3	1.8	9.5	31	31	7.38	67	433	4.82	2.29	1.02	3.21
82212075001	1	41	0	20.82	122	0	0	75.6	44	31.6	22	4.1	17.9	15	20	5.82	54	273	4.85	0.85	1.68	2.96
82212100018	1	39	0	24.06	119	0	0	80.9	45.1	35.8	10.7	1.7	9	48	33	4.08	56	327	7.26	1.85	1.54	4.9
82302135064	1	44	1	23.39	123	0	0	73.3	43.6	29.7	11.2	1.7	9.5	38	33	4.54	67	522	6.11	13.93	0.82	2.45
82207230038	1	35	1	24.25	114	0	0	72.1	45.9	26.2	13	2.2	10.8	54	39	4.68	77	483	4.06	2.48	0.87	2.6
82301130023	1	40	0	23.75	124	0	0	74.9	43.2	31.7	12.7	2.3	10.4	12	17	4.9	47	262	4.01	0.88	1.96	2.04
82210065095	1	41	1	21.72	138	0	0	73	45	28	12	2.5	9.5	21	19	5.5	82	485	5.18	1.27	1.14	3.74
82210195169	1	63	1	24.68	124	1	0	75.9	45.2	30.7	17.1	3.2	13.9	13	14	6.64	69	257	5.5	0.6	2.18	3.17
82302125321	1	42	0	30.46	133	0	0	78.3	44.4	33.9	9.6	1.8	7.8	11	14	4.11	58	306	3.94	1.17	1.68	2.26
82210125169	1	53	0	19.97	114	0	0	76.1	45.5	30.6	21.6	3.3	18.3	13	17	4.55	65	307	7.85	1.72	1.93	5.1
82302075124	1	47	0	24.02	115	0	0	73.9	41	32.9	11.1	1.9	9.2	23	16	3.97	56	390	5.79	1.34	1.41	3.83
82209275427	1	37	1	19.95	113	0	0	78.5	46.9	31.6	13.7	2.7	11	24	26	4.82	95	619	4.61	1.75	1.14	3.01
82211035246	1	51	1	23.86	114	0	0	71.7	44.6	27.1	17.3	3.4	13.9	39	26	4.89	77	319	4.64	0.72	1.38	2.99
82302100074	1	70	0	20.71	164	0	0	80.4	41.8	38.6	13.8	3.2	10.6	11	23	6.29	65	342	5.64	0.76	1.42	3.7
82210235386	1	38	0	24.71	104	0	0	77.7	44.4	33.3	11.8	2.1	9.7	9	19	5.49	60	237	6.24	0.69	1.81	3.92
82212135117	1	45	0	22.21	143	0	0	79	43.7	35.3	14	1.8	12.2	25	24	3.26	53	261	5.81	0.77	1.62	3.85
82210060015	1	40	1	23.77	132	0	0	76.6	45.9	30.7	20.7	3.4	17.3	9	19	5.41	83	453	5.29	1.34	1.8	3.35
82212165034	1	42	0	25.62	120	0	0	71.6	43.2	28.4	12.4	2.4	10	25	22	3.64	61	278	5.06	0.92	1.56	3.22
82210085292	1	50	0	24.24	132	0	0	77.3	43.2	34.1	11.8	2	9.8	22	23	4.37	57	267	4.14	2.9	1.04	2.68
82210120039	1	29	1	24.04	123	0	0	77.2	49.6	27.6	14.9	2.2	12.7	31	26	4.53	103	325	6.48	4.49	1.21	4.11
82208200018	1	47	0	22.58	103	0	0	62.9	38.4	24.5	14.5	2.3	12.2	8	14	4.8	70	266	5.89	0.89	1.5	4.03
82301280012	1	59	0	26.9	120	0	0	73.4	45	28.4	7.8	1.7	6.1	44	40	5.59	63	189	6.14	1.83	1.78	3.89
82209210035	1	32	1	22.43	126	0	0	70.3	44.2	26.1	18.2	3	15.2	20	23	6.93	88	434	5.1	1.21	1.32	3.42
82207200050	1	63	0	27.2	120	0	0	74.7	42.6	32.1	11.1	1.9	9.2	71	59	3.55	62	394	5.4	1.31	1.31	3.77
82209250042	1	49	0	19.41	110	0	0	73.1	38.9	34.2	12.9	2.1	10.8	21	21	4.72	62	464	4.92	1.6	1.24	3.23
82208190057	1	55	1	25.34	123	0	0	75.8	41.6	34.2	14.8	2.5	12.3	13	26	7.84	86	414	7.01	3.11	1.41	4.35
82211080045	1	43	0	21.13	99	0	0	77.8	43.8	34	11.5	2.2	9.3	14	30	4.63	65	400	5.73	1.1	1.53	3.78
82211140033	1	44	1	19.75	127	0	0	76.7	45.7	31	18.8	3.3	15.5	27	32	5.33	74	354	4.93	0.59	1.62	3.02
82211230022	1	49	0	29.06	144	0	0	70.7	41.4	29.3	7.6	1.6	6	19	21	3.9	57	303	6.02	1.63	1.68	3.77
82302135128	1	26	0	25.22	118	0	0	68.3	40.8	27.5	5.3	1.2	4.1	15	20	3.93	62	214	3.78	0.65	1.05	2.5
82302080048	1	34	0	24.1	128	0	0	72.8	46.5	26.3	14.2	3.2	11	29	26	2.62	39	338	3.57	0.87	1.21	2.21
82207185049	1	48	0	24.98	130	0	0	71.4	45.1	26.3	9.3	1.9	7.4	75	44	6.67	62	441	4.86	1.13	1.35	3.21
82212065379	1	29	1	21.81	129	0	0	77.1	44.8	32.3	8.7	1.6	7.1	42	26	5.01	76	502	6.3	2.35	1.4	4.16
82210210002	1	40	0	20.12	129	0	0	79.1	44.5	34.6	9.6	1.8	7.8	18	22	4.5	65	465	4.75	1.24	1.37	3.06
82207145204	1	30	0	22.39	104	0	0	68.7	45.5	23.2	12.1	2.7	9.4	13	16	4.3	56	305	4.27	0.76	1.83	2.28
82207140043	1	34	0	21.34	104	0	0	71.7	44.8	26.9	8.8	1.5	7.3	7	16	5.35	56	399	5.38	1	1.24	3.6
82207315243	1	39	0	19.22	108	0	0	73.6	44.4	29.2	12.6	2.2	10.4	18	22	2.19	52	393	4.79	1.52	1.63	2.87
82210295220	1	29	0	22.9	102	0	0	72.4	42.8	29.6	14.9	3	11.9	12	17	4.51	63	307	5.1	0.78	1.58	3.23
82207220029	1	60	1	19.82	137	0	0	74.2	42.1	32.1	10.9	2.2	8.7	18	27	8.21	103	518	4.33	0.63	1.25	2.78
82211175523	1	46	1	18.95	115	0	0	80.4	44.8	35.6	17	3	14	17	26	3.88	78	307	6.08	1.3	1.49	3.98
82209055094	1	46	1	22.21	119	0	0	74.2	45.7	28.5	12.5	2.1	10.4	15	22	4.66	86	370	6.09	2.61	1.26	3.82
82302165008	1	28	0	24.54	104	0	0	77.9	44.8	33.1	13.7	2.3	11.4	14	16	3.84	50	300	4.87	0.63	1.51	3
82211090045	1	43	0	26.35	120	0	0	76.2	44.8	31.4	12.6	2.7	9.9	27	24	3.11	63	352	3.58	0.82	1.35	2.18
82302085102	1	46	0	21.06	109	0	0	75.8	38.6	37.2	9.9	1	8.9	10	14	5.29	71	295	4.74	1.11	1.63	2.75
82210125416	1	40	1	19.15	124	0	0	70	42.6	27.4	8.3	1.9	6.4	23	24	5.45	73	248	4.07	1.65	1.1	2.57
82212130067	1	35	1	20.73	126	0	0	86.9	49.2	37.7	12.8	2.1	10.7	173	85	4.46	77	582	7.74	2.38	1.31	5.54
82301195124	1	44	0	22.14	114	0	0	71.4	42.1	29.3	12.6	2.2	10.4	16	19	4.97	52	226	5.84	0.82	1.83	3.63
82211055140	1	26	0	23.63	108	0	0	80.7	46.1	34.6	8.6	1.7	6.9	10	12	4.94	60	290	4.5	1.06	1.2	2.93
82208095094	1	45	0	21.76	134	0	0	72.7	43	29.7	7.4	1.6	5.8	16	21	4.43	60	490	4.09	1.1	1.1	2.65
82302130098	1	37	0	25.03	87	0	0	77.3	45.4	31.9	14.8	2.9	11.9	35	31	5.3	51	225	4.43	0.76	1.55	2.84
82209130005	1	39	1	25.16	120	0	0	70	42.4	27.6	3.8	0.9	2.9	10	15	4.99	88	324	5.63	1.04	1.42	3.67
82302260035	1	43	0	22.79	131	0	0	79.7	40.8	38.9	8.5	1.7	6.8	33	33	2.71	47	213	4.59	1.2	1.23	2.86
82302215090	1	50	1	21.7	119	0	0	72.8	46.1	26.7	14	2.7	11.3	15	19	4.81	72	325	4.95	0.53	1.46	3.14
82302190038	1	36	0	20.26	138	0	0	72.2	43.2	29	14	2.5	11.5	17	23	3.64	58	328	4.52	1.31	1.77	2.68
82211120020	1	44	1	27.95	111	0	0	82.5	47.5	35	25.6	4.6	21	23	24	5.4	82	360	4.99	0.81	1.29	3.3
82209215082	1	48	0	19.27	124	0	0	71.8	41.5	30.3	15.3	2.9	12.4	12	17	3.32	59	375	5.37	0.62	1.88	3.33
82209285571	1	39	0	19.51	133	0	0	82.9	47.5	35.4	9.1	1.7	7.4	14	20	5.78	71	290	5.9	1.1	1.93	3.64
82210195351	1	39	0	24.76	97	0	0	74.6	44.2	30.4	8.8	1.6	7.2	10	13	3.66	48	291	5.25	0.85	1.98	2.91
82211165473	1	46	0	21.9	114	0	0	72.1	40.9	31.2	13.1	2.3	10.8	10	15	5.71	60	273	6.24	0.97	1.67	4.12
82301070009	1	38	1	26.43	134	0	0	78.5	46.9	31.6	24.1	3.9	20.2	43	25	3.75	72	547	5.84	0.94	1.36	4.11
82302240023	1	36	0	31.09	108	0	0	75.1	45.1	30	11.5	1.4	10.1	18	20	4.17	62	256	5.64	0.77	1.84	3.41
82212010007	1	47	0	32.96	120	0	0	69.1	41.6	27.5	9.6	2.2	7.4	9	18	3.55	53	222	6.01	1.14	1.17	4.22
82209140013	1	40	1	21.6	132	0	0	77.4	47.4	30	18	2.7	15.3	61	37	3.64	97	729	5.7	3.93	1.09	3.93
82210180013	1	38	0	18.99	117	0	0	76.1	44.1	32	8.6	1.6	7	11	14	4.05	60	225	4.7	0.68	1.96	2.54
82209195112	1	54	0	18.87	88	0	0	72.9	43.4	29.5	14.5	3.2	11.3	17	25	5.43	61	317	3.24	0.82	1.48	1.71
82211045432	1	63	0	21.64	131	0	0	73.6	45	28.6	21.5	2.9	18.6	17	18	9.35	72	382	7.18	1.31	1.8	4.83
82210280045	1	31	1	24.85	113	0	0	74.9	46	28.9	14.1	2.3	11.8	33	26	6.42	92	505	4.38	1.61	1.09	2.94
82208305349	1	54	0	21.76	111	0	0	68.7	43.5	25.2	7.5	1.4	6.1	21	20	4.6	60	415	3.91	1.07	1.53	2.33
82212130032	1	34	0	20.85	100	0	0	75.3	45.3	30	8.2	1.4	6.8	30	47	3.48	50	236	5.33	0.87	1.58	3.39
82210300036	1	63	0	25.61	129	0	0	77.4	45	32.4	25.4	3.6	21.8	15	20	3.58	49	305	5.93	1.24	1.44	3.94
82208280043	1	42	1	24.62	116	0	0	77.4	46.9	30.5	13.8	2.3	11.5	20	23	4.39	85	319	6.06	0.77	1.41	4.09
82211125284	1	32	0	24.1	119	0	0	80.4	45.3	35.1	9.7	1.9	7.8	14	17	4.76	48	481	4.25	0.55	1.2	2.86
82209130048	1	33	1	27.46	112	0	0	75.4	45.7	29.7	13.3	2.6	10.7	12	17	5.95	72	364	3.73	1.48	1.42	2.03
82302255106	1	45	0	23.37	101	0	0	78.9	43.2	35.7	12.5	2	10.5	10	18	5.74	63	334	6.67	1.2	1.52	4.53
82208260039	1	38	0	26.7	106	0	0	79.3	43.8	35.5	11.9	2.2	9.7	15	37	3.91	62	209	4.66	0.83	1.49	3.07
82212035289	1	50	0	19.19	112	0	0	84.5	49	35.5	12.2	2.3	9.9	32	28	5.13	57	416	6.17	1.02	2.34	3.59
82210230011	1	53	0	30.01	104	0	0	71.4	41.2	30.2	11.5	1.7	9.8	17	16	4.09	49	316	6.03	1.72	1.58	3.82
82210170052	1	36	0	23.92	126	0	0	76.7	41.9	34.8	10.2	2.1	8.1	31	25	5.91	68	363	4.91	0.91	1.11	3.4
82208245299	1	30	0	27.58	116	0	0	68.7	44.4	24.3	8.5	2	6.5	22	18	4.21	48	244	4.39	0.61	1.44	2.56
82302235080	1	39	1	21.17	121	0	0	76.6	43	33.6	15.5	3.8	11.7	50	31	5.84	77	391	5	0.93	1.53	3.14
82212035196	1	49	0	24.25	125	0	0	75.6	42.9	32.7	6.5	1.8	4.7	20	22	5.83	58	265	4.9	0.94	1.47	3.17
82207195183	1	43	0	26.64	104	0	0	72.1	44	28.1	10.7	2.2	8.5	12	19	4.55	61	218	5.15	1.18	1.74	3.13
82301120008	1	57	0	21.24	132	0	0	78.6	41.3	37.3	11.7	1	10.7	10	16	4.36	59	371	6.86	1.75	1.31	4.89
82207205073	1	29	0	23.42	130	0	0	67.7	38.4	29.3	12.9	2.5	10.4	18	17	4.22	55	306	5.56	0.68	1.65	3.57
82212015313	1	59	0	28.06	131	0	0	79.3	45.4	33.9	10.8	2.1	8.7	23	22	4.77	73	432	4.28	1.84	1.3	2.71
82302285055	1	38	1	17.9	131	0	0	75.9	44.2	31.7	21.6	3.9	17.7	15	19	5.35	99	413	6.73	1.11	1.78	4.32
82208095148	1	48	0	22.13	109	0	0	67	39.9	27.1	9.9	1.7	8.2	38	22	5.36	54	331	6.42	0.83	1.4	4.2
82210100003	1	44	1	22.5	143	0	0	74.5	43.3	31.2	21.1	3.8	17.3	54	39	4.12	84	431	4.79	2.01	0.88	3.3
82210115425	1	44	1	25.64	133	0	0	75.8	44.6	31.2	15	2.8	12.2	22	20	6.47	107	443	4.99	0.76	1.3	3.39
82302270036	1	37	1	19.06	108	0	0	79.6	44.8	34.8	13.3	1.8	11.5	12	15	4.76	88	496	8.94	1.28	1.61	6.41
82210280046	1	31	0	23.21	108	0	0	75.2	45.9	29.3	16.3	2.6	13.7	20	17	3.62	64	225	4.87	0.71	1.52	3.01
82210295381	1	39	1	17.17	117	0	0	77.3	43.6	33.7	23.6	3.8	19.8	15	17	4.55	87	402	5.3	1.92	1.25	3.53
82211185280	1	40	0	23.12	109	0	0	70.4	43.2	27.2	13	2.9	10.1	11	14	3.12	55	182	4.17	0.56	1.74	2.35
82207295290	1	55	0	23.38	99	0	0	67.4	41.9	25.5	21	3.5	17.5	13	18	5.94	65	325	5.34	1.71	1.39	3.6
82209290034	1	65	1	25.64	136	0	0	76.7	46.4	30.3	25.1	4.1	21	22	32	7.16	67	363	6.72	1.21	1.68	4.51
82301185094	1	45	1	21.66	135	0	0	73.5	46	27.5	19.2	3.5	15.7	19	16	4.55	83	378	5.18	1.35	1.45	3.38
82209055024	1	44	1	25.77	104	0	0	68.7	44	24.7	22.2	4	18.2	26	22	5.7	77	347	4.43	1.79	0.89	2.94
82211255432	1	46	0	24.14	136	0	0	73.9	43.2	30.7	19	3	16	15	20	4.36	63	338	5.03	1.06	2.19	2.83
82208140020	1	52	0	22.63	117	0	0	71.6	42.9	28.7	18.4	2.7	15.7	11	25	4.37	53	562	6.24	1.83	1.5	4.29
82211210014	1	39	1	18.18	116	0	0	73	43.1	29.9	11	2.1	8.9	44	27	3.6	84	378	4.37	2.99	0.98	2.83
82208170032	1	29	1	23.21	109	0	0	71.5	46.4	25.1	17	3.1	13.9	19	14	5.6	97	434	5.92	1.41	1.53	3.74
82208175199	1	50	1	21.09	124	0	0	75.5	44.3	31.2	22	3.7	18.3	23	27	5.41	111	313	6.44	1.24	1.34	4.17
82207285138	1	27	0	20.42	117	0	0	83.5	49.3	34.2	21	3.8	17.2	13	19	4.29	52	271	5.03	0.75	1.84	3.13
82212065365	1	56	1	27.44	107	0	0	70.5	42.8	27.7	18.7	4	14.7	19	21	4.92	61	306	4.97	1.77	1.19	3.33
82209180009	1	37	1	22.04	149	0	0	78.6	47.1	31.5	14.6	2.4	12.2	20	28	4.56	75	379	6.52	2	1.38	4.36
82302280054	1	25	0	33.4	95	0	0	71.8	43.9	27.9	6.9	1	5.9	11	18	6.82	52	253	5.08	0.84	1.93	2.71
82212070038	1	39	0	30.93	127	0	0	80.5	46.3	34.2	9.9	2.4	7.5	14	21	4.82	69	452	6.61	0.82	1.95	4.33
82212080043	1	58	0	21.8	113	0	0	70.9	41.4	29.5	7.1	1.6	5.5	31	23	6.49	68	347	4.61	1.04	1.51	2.91
82208260010	1	29	1	26.73	155	0	0	75.3	47.5	27.8	19	3.5	15.5	5	19	3.79	85	486	5.26	1.13	1.43	3.36
82211105361	1	35	1	24.04	122	0	0	74.4	45.2	29.2	12.3	2.3	10	12	17	6.97	94	485	4.77	0.8	1.19	3.2
82211290053	1	36	1	21.13	123	0	0	77.8	48	29.8	36.5	4.8	31.7	33	22	7.61	84	427	5.18	4.68	1.25	3.37
82210155193	1	34	1	34.87	122	0	0	82.5	49.5	33	9.4	1.7	7.7	38	26	5.06	98	567	5.23	2.41	1.15	3.47
82211230034	1	37	0	18.65	136	0	0	74.8	44.8	30	11.3	2.1	9.2	10	19	4.56	63	287	5.28	0.67	1.79	3.28
82302135076	1	44	1	19.7	120	0	0	79.3	40.9	38.4	10	1.5	8.5	16	18	5.2	86	413	7.07	1.81	1.28	5.1
82211195481	1	45	1	18.08	115	0	0	76.3	44.5	31.8	9.7	1.8	7.9	46	25	5.11	83	504	5.8	1.6	1.46	3.76
82210050055	1	35	1	21.35	111	0	0	74	45.5	28.5	12.9	2.8	10.1	16	24	4.36	80	359	4.51	0.76	1.14	2.95
82302275039	1	45	1	20.8	139	0	0	72	41.4	30.6	11.5	2.1	9.4	13	28	5.35	93	405	4.91	0.85	1.37	3.08
82211125485	1	64	1	22.31	126	0	0	73.5	41.5	32	16.6	3.5	13.1	18	21	7.48	85	413	5.38	1.97	1.04	3.68
82212120018	1	34	1	24.66	138	0	0	80.8	48.3	32.5	13	2	11	21	17	6.7	103	376	5.79	2.39	1.32	3.74
82209195238	1	50	0	22.41	98	0	0	76.9	45.7	31.2	14.6	2.8	11.8	39	32	4.07	56	261	5.16	0.8	1.4	3.44
82211210054	1	34	1	23.22	129	0	0	83.8	48.8	35	14.2	3	11.2	36	60	4.83	84	460	6.87	1.96	1.23	4.9
82207300027	1	31	0	30.09	109	0	0	73.7	43	30.7	13.1	2.9	10.2	14	17	4.34	52	347	3.98	0.78	1.55	2.42
82302240022	1	39	1	21.53	114	0	0	77.9	46.6	31.3	17.1	2.7	14.4	35	29	5.69	83	465	6.23	2.13	1.38	4.31
82207150005	1	29	1	24.82	111	0	0	73	45.1	27.9	11.7	2.2	9.5	43	24	5.7	83	367	5.04	1.5	1.33	3.33
82301120013	1	45	1	23.44	113	0	0	71	40.1	30.9	16.3	2.4	13.9	44	23	4.93	78	385	5.5	1.02	0.94	4.07
82301180032	1	44	1	27.09	109	0	0	72.8	46.1	26.7	43.4	4.6	38.9	39	34	5.11	74	409	5.84	1.11	1.3	4.16
82211220079	1	43	1	28.08	147	0	1	74.2	39.9	34.3	7.4	1.2	6.2	16	15	4.31	91	429	5.95	1.48	1.11	4.08
82209160005	1	27	1	19.06	127	0	0	78.5	49.4	29.1	7.1	1.1	6	31	24	5.96	77	362	6.43	1.57	1.25	4.77
82211185424	1	45	1	23.99	125	0	0	76.9	46.8	30.1	14.9	2.7	12.2	81	41	3.89	98	478	5.32	1.63	1.35	3.45
82211145228	1	31	0	24.5	110	0	0	75.6	43.6	32	12.9	1.9	11	14	19	4.5	57	263	5.68	0.5	2.08	3.26
82208270016	1	41	0	28.8	91	0	0	75	43.6	31.4	12.7	2.3	10.4	32	24	3.8	55	291	4.79	0.62	1.61	3.14
82208015080	1	33	0	24.16	127	0	0	72.2	42.5	29.7	10.9	2.4	8.5	13	22	5.98	53	284	4.4	0.43	1.77	2.53
82208045195	1	52	1	24.42	107	0	0	70	47.3	22.7	15.4	2.8	12.6	30	28	5.48	64	332	4.64	1.18	1.25	2.94
82209275226	1	40	1	25.25	123	0	0	73.9	47	26.9	17.8	2.5	15.3	25	21	4.79	97	476	6.97	2.3	1.31	4.77
82210145294	1	44	1	21.09	138	0	0	79.4	48.4	31	19.2	3.3	15.9	32	27	5.12	73	300	6.07	1.69	1.56	4.08
82208260013	1	43	1	22.67	109	0	0	73.7	44.9	28.8	21.1	3.3	17.8	24	19	4.32	79	419	5.26	2	1.18	3.66
82302255179	1	38	0	24.41	108	0	0	70.4	43.6	26.8	13.9	3.1	10.8	16	14	3.76	52	262	3.36	0.45	1.21	2.02
82208270019	1	46	1	24.09	107	0	0	74.7	46.4	28.3	15.8	2.7	13.1	21	18	3.89	85	417	4.82	2.37	1.13	3.25
82210065182	1	37	1	22.29	121	0	0	75.6	44.1	31.5	14.4	2.4	12	24	22	6.11	80	402	5.01	2.1	1.2	3.49
82302260001	1	57	1	23.61	131	0	0	71.7	41.1	30.6	21.5	3.5	18	20	28	8.57	110	376	5.31	0.79	1.46	3.43
82209155228	1	36	0	21.86	122	0	0	74.6	46.6	28	21.2	4.2	17	15	14	6.21	57	350	4.26	0.67	1.64	2.41
82211100056	1	34	0	23.66	113	0	0	85.4	48.8	36.6	8.5	1.4	7.1	23	22	3.87	52	369	7.3	1	1.51	5.11
82211235226	1	41	0	20.57	101	0	0	78.2	44.2	34	12.9	2.7	10.2	11	13	5.46	54	202	3.86	0.6	1.74	2.07
82211045198	1	60	1	25.05	146	0	0	70.7	43.1	27.6	12.6	2.1	10.5	18	15	4.07	73	306	6.22	1.18	1.36	4.16
82302265030	1	56	0	20.57	101	0	0	70.5	43.4	27.1	8.9	2.3	6.6	22	29	6.28	55	277	5.59	0.69	1.77	3.44
82301125059	1	49	1	22.72	114	0	0	77.5	46.9	30.6	20.4	3.9	16.5	12	15	4.48	81	428	4.88	2.43	1.03	3.44
82212120074	1	52	1	28.38	154	0	0	74.8	45.1	29.7	15.5	2.8	12.7	32	34	6.13	76	429	4.47	3.24	1.22	2.79
82302190037	1	41	0	21.51	85	0	0	77.3	41.3	36	5.1	1.5	3.6	12	18	8.37	77	389	4.27	0.86	1.22	2.57
82302195280	1	46	1	19.69	113	0	0	70.6	43.1	27.5	13.5	2.7	10.8	46	25	3.6	78	343	5.03	1.88	1.13	3.23
82302275189	1	46	1	21.46	134	0	0	80.8	43.1	37.7	14.8	2	12.8	59	30	6.88	87	565	8.29	3.84	1.52	5.53
82211305127	1	38	1	27.08	116	0	0	77.8	48.1	29.7	20.3	3	17.3	15	27	4.11	82	474	7.6	1.6	1.82	5.17
82211125434	1	39	1	24.69	93	0	0	81	46.5	34.5	16.1	1.8	14.3	33	19	3.89	85	546	6.47	3.1	1.16	4.4
82210305143	1	30	1	25.99	124	0	0	73.6	45.2	28.4	23.3	3.6	19.7	20	18	6.49	86	282	4.01	0.99	1.13	2.56
82211145105	1	38	1	23.95	112	0	0	70.9	42.1	28.8	10.2	1.9	8.3	27	25	5.67	89	427	6.55	0.79	1.77	4.24
82210285231	1	48	1	22.66	108	0	0	73.7	44.9	28.8	9	1.2	7.8	34	26	5.26	80	318	6.37	1.31	1.41	4.32
82210270030	1	56	0	26.21	104	0	0	68.3	40.7	27.6	13.1	2.4	10.7	10	18	5.56	66	250	6.88	1.13	1.82	4.51
82211185128	1	31	0	18.75	113	0	0	80.3	47.9	32.4	15.9	3	12.9	13	20	3.39	63	269	5.3	0.97	1.64	3.33
82301280014	1	35	1	27.1	127	0	0	76.3	47.3	29	6.7	1	5.7	29	24	4.52	62	436	4.71	2.63	1.11	3.18
82208295322	1	38	1	21.55	106	0	1	71.6	43.3	28.3	42.8	20.7	22.1	219	330	4.76	79	404	5.08	1.46	1.3	3.54
82210290030	1	32	1	26.78	112	0	0	77.5	46	31.5	7.3	1.2	6.1	41	42	4.41	83	519	6.98	2.17	1.34	4.83
82302115380	1	27	0	24.34	125	0	0	80.2	44	36.2	14.6	1.8	12.8	10	17	3.64	62	429	5.07	0.96	1.27	3.31
82210125311	1	47	0	18.87	106	0	0	79.1	41.4	37.7	14	2.4	11.6	17	26	3.85	91	379	5.02	1.23	1.47	2.99
82301095172	1	43	0	21.66	107	0	0	72.9	41.8	31.1	11.3	1	10.3	14	17	3.84	48	222	6.17	1.52	1.58	4.08
82212030022	1	38	0	23.81	113	0	0	82.2	43.9	38.3	13.7	3.2	10.5	15	20	3.34	47	171	3.73	0.95	1.31	2.27
82208305151	1	52	1	17.87	130	0	0	72.8	44.7	28.1	16.2	2.2	14	18	20	5.81	102	441	7.82	1.33	1.49	5.32
82302275017	1	49	1	21.88	124	0	0	76.3	43.5	32.8	21.4	2.8	18.6	28	26	5.61	93	521	7.22	3.21	1.27	5.05
82207190021	1	59	0	27.78	102	0	0	69.9	42	27.9	10.1	1.7	8.4	32	34	8.01	67	284	5.69	1.01	1.91	3.52
82211095282	1	38	1	26.21	123	0	0	71.9	45	26.9	20.4	3.6	16.8	10	17	4.44	78	413	5.38	0.62	1.43	3.64
82210285012	1	44	1	24.32	112	0	0	71.8	45	26.8	13.4	1.8	11.6	25	61	6.15	88	571	6.28	1.89	1.31	4.31
82211210013	1	43	1	17.77	112	0	0	73.6	44.4	29.2	12.1	2	10.1	18	24	4.22	99	408	5.71	1.85	1.1	3.93
82302285386	1	45	1	26.73	103	0	0	76.4	44.5	31.9	17.4	2.3	15.1	15	21	6.82	94	320	6.31	1.83	1.43	3.97
82212120070	1	38	1	18.33	145	0	0	79.3	47	32.3	12.1	2.4	9.7	58	29	6.47	82	404	7.19	2.37	1.11	5.15
82210120048	1	48	1	19.1	108	0	0	72.9	42.4	30.5	14.4	2.3	12.1	37	34	3.09	74	315	5.44	1.56	1.09	3.66
82210065213	1	52	1	20.21	108	0	0	70.7	45.7	25	12.5	2.1	10.4	20	19	6.99	108	514	6.28	2.17	1.35	4.12
82208050036	1	31	1	22.91	109	0	0	70.8	44.2	26.6	14.7	2.2	12.5	36	27	4.78	90	356	5.41	2.9	0.99	3.61
82211020007	1	32	1	24.84	112	0	0	81.8	48	33.8	8.9	1.5	7.4	44	32	5.96	78	498	5.38	2.36	1.3	3.49
82302095011	1	26	0	22.67	135	0	0	80.5	48.9	31.6	12.7	2.2	10.5	10	12	5.82	66	424	5.76	1.12	1.35	3.86
82212085251	1	41	1	18.34	152	0	0	76.9	46.2	30.7	15.1	1.6	13.5	30	28	4.7	68	438	6.59	9.26	0.91	3.1
82301045032	1	40	1	22.86	114	0	0	72.4	43.7	28.7	18.6	2.8	15.8	42	33	6.09	71	581	4.82	0.99	1.69	2.95
82210205208	1	45	0	23.91	119	0	0	75.7	42.7	33	18.1	3.8	14.3	15	23	5.74	77	246	4.14	0.57	1.57	2.38
82209265138	1	44	1	37.13	110	0	0	73.2	44.8	28.4	7.1	1.4	5.7	10	15	3.16	73	330	4.58	1.09	1.52	2.85
82207270014	1	47	1	23.05	123	0	0	71.4	42	29.4	21.8	2.9	18.9	18	18	5.62	84	441	6.92	4.9	1.73	4.17
82207255203	1	19	1	23.18	121	0	1	70.6	45.2	25.4	9.5	1.9	7.6	9	19	5.41	94	403	4.4	1.61	1.33	2.64
82211015142	1	42	1	26.82	122	0	0	80.1	46.9	33.2	17.7	2.3	15.4	16	16	4.75	68	432	8.97	2.68	1.59	6.26
82211290008	1	39	1	23.22	139	0	0	73.1	42.7	30.4	14.3	2.5	11.8	14	19	4.24	74	387	6.67	2.61	1.5	4.44
82208220053	1	35	1	22.89	115	0	0	69.5	45.5	24	19.5	3.4	16.1	30	23	3.95	85	405	5.12	0.88	1.44	3.39
82210205276	1	32	1	27.97	133	0	0	73.2	43.9	29.3	18.9	4.1	14.8	112	57	3.76	80	484	7.06	1.83	1.28	4.74
82211230028	1	40	1	28.92	122	0	0	76.7	44.6	32.1	13.8	1.7	12.1	20	24	6.62	92	284	5.89	4.02	1.24	3.75
82211195482	1	40	1	17.09	100	0	0	66.7	43.2	23.5	25.4	4.5	20.9	15	29	5	84	310	5.18	0.75	2.01	2.95
82302070026	1	50	0	22.86	126	0	0	69.5	43.2	26.3	10.8	3.1	7.7	12	16	3.91	61	415	4.02	0.54	1.35	2.38
82211040002	1	48	0	23.23	90	0	0	78.4	47.4	31	12	2	10	23	25	3.93	53	313	7.89	0.88	2.61	4.88
82209210030	1	27	1	21.8	130	0	0	77	50.8	26.2	15.6	2.4	13.2	70	35	3.75	62	370	6.03	3.72	1.18	4.09
82301105065	1	48	1	23.37	137	0	0	70.2	43.3	26.9	13.9	2.8	11.1	11	23	3.8	78	348	4.69	1	1.43	3.04
82209265388	1	48	1	19.45	104	0	0	70.5	43.5	27	9.3	1.7	7.6	23	24	8.24	95	404	5.46	1	1.69	3.49
82211255233	1	52	1	25.95	136	0	0	72.5	43	29.5	23	4.7	18.3	20	22	6.76	95	437	4.55	0.72	1.3	3.1
82211075364	1	29	0	20.54	109	0	0	74.3	43.4	30.9	15	3.5	11.5	9	14	3.92	59	267	4.34	0.89	1.17	2.87
82210065134	1	50	0	23.79	117	0	0	68.3	44	24.3	17	2.7	14.3	23	29	3.34	69	379	7.07	0.74	2.62	4.3
82211080007	1	50	0	23.98	122	0	0	71.7	43.2	28.5	18.3	3.7	14.6	11	19	3.89	53	270	4.07	1.06	1.66	2.25
82302130117	1	35	1	20.43	114	0	0	73.3	46.5	26.8	12.1	2.1	10	32	20	5.41	67	356	4.9	1.86	1.39	3.18
82212070023	1	31	1	23.42	103	0	0	77.7	46.7	31	11	2.5	8.5	33	25	7.3	97	500	5.58	0.96	1.3	3.76
82208200033	1	28	1	22.26	128	0	0	76.8	47.7	29.1	10.1	2.1	8	71	33	5.87	77	393	4.85	1.25	1.23	3.31
82211305444	1	41	1	24.47	117	0	0	72.7	46.6	26.1	22	3.6	18.4	13	17	4.94	81	422	3.63	0.52	1.59	1.99
82210265499	1	35	1	20.88	125	0	0	78.6	48.3	30.3	14.5	2.4	12.1	30	36	6.45	84	391	6.33	2.32	1.27	4.31
82302185256	1	44	1	19.08	148	0	0	75.8	44.3	31.5	15.6	2.8	12.8	26	22	7.72	86	400	5.11	1.55	1.15	3.33
82211290011	1	58	1	25.84	108	0	0	71.1	42.3	28.8	19.4	3.6	15.8	13	16	6.15	78	405	4.96	1.37	1.57	3.22
82210110062	1	48	0	28.12	111	0	0	73.9	41.7	32.2	17.4	2.8	14.6	9	18	3.71	76	291	5.43	1.27	1.7	3.31
82211145126	1	52	1	17.05	132	0	0	76.7	43.7	33	19.9	3	16.9	26	23	4.3	72	409	5.28	2.68	0.95	3.67
82302120053	1	45	1	19.71	135	0	0	74.2	44.1	30.1	8.5	0.7	7.8	32	28	4.51	103	416	6.74	15.3	1.04	2.91
82212070002	1	39	1	26.53	130	0	0	79.4	47.7	31.7	13.2	2.1	11.1	20	17	6.97	79	383	8.06	1.36	1.98	5.43
82207195277	1	29	0	23.91	100	0	0	77.1	46.7	30.4	18.2	3.4	14.8	16	22	5.14	55	264	5.28	1.19	1.99	3.05
82210285174	1	49	1	26.99	124	0	0	73.9	46.9	27	23.9	4	19.9	47	26	4.39	90	605	6.07	2.94	0.99	4.17
82301300019	1	69	0	27.25	156	0	0	74.9	43.1	31.8	11.4	2.9	8.5	12	20	3.45	66	213	4.33	0.89	1.74	2.51
82212015064	1	41	1	18.58	124	0	0	72.4	44	28.4	18.9	3.5	15.4	18	20	7.04	109	314	4.92	1.24	1.45	3.11
82210180030	1	44	0	21.35	102	0	0	74.3	43	31.3	10.8	2.3	8.5	15	18	4.63	57	334	4.08	1.33	1.66	2.17
82208025075	1	38	0	17.84	98	0	0	73.5	42	31.5	13.9	2.9	11	26	24	5.08	72	269	4.36	0.67	1.67	2.29
82209285300	1	37	0	28.38	123	0	0	79.2	46.7	32.5	8.7	1.5	7.2	12	22	2.49	53	262	5.62	1.32	1.28	3.67
82212060047	1	43	0	24.37	118	0	0	81.2	46.8	34.4	21.3	3.3	18	8	21	3.86	60	315	4.83	0.89	1.4	3.11
82211275284	1	57	0	22.99	123	0	0	78.8	44.2	34.6	19.6	3	16.6	14	19	4.79	63	276	6.33	2.05	1.37	4.51
82211285041	1	37	0	22.24	126	0	0	73.2	43.3	29.9	6.9	0.9	6	30	18	5.99	55	309	4.42	0.78	1.28	2.97
82211240051	1	54	0	24.46	115	0	0	73.3	42.6	30.7	11.1	2.2	8.9	40	24	4.68	65	280	4.95	1.03	1.37	3.28
82302165024	1	37	0	23.82	120	0	0	74.5	43.4	31.1	15.4	2.7	12.7	10	16	4.05	67	213	6.05	1.03	1.82	3.58
82302275330	1	50	0	26.63	105	0	0	72.5	41	31.5	13.8	3.2	10.6	27	27	5.01	50	305	4.35	0.74	1.52	2.5
82208190083	1	52	0	23.49	139	0	0	78.7	45.1	33.6	10.9	1.7	9.2	12	23	6.36	67	357	5.11	1.69	1.12	3.6
82207250013	1	39	0	27.71	120	0	0	73.7	43.6	30.1	8.1	1.5	6.6	10	18	4.86	66	244	5.76	2.47	1.12	3.84
82208100037	1	59	0	22.86	158	0	0	73.3	45.8	27.5	17.1	3.8	13.3	33	38	4.85	75	281	3.25	1.17	1.38	1.68
82302225253	1	39	0	25.54	108	0	0	77.4	42.9	34.5	9.7	2.3	7.4	17	19	4.37	73	262	4.66	0.98	1.82	2.53
82302285031	1	54	1	22.63	124	0	0	77.2	47.1	30.1	13.3	2.6	10.7	19	23	6.52	85	354	5.42	0.8	2.36	2.94
82302270003	1	37	1	44.24	120	0	0	71.4	45.2	26.2	17.7	3.6	14.1	30	21	6.11	97	420	5.13	1.27	1.05	3.53
82302275037	1	70	0	22.13	155	0	0	74.5	40.7	33.8	8.9	2.3	6.6	22	28	5.41	76	363	6.81	1.3	1.6	4.52
82302265312	1	38	0	23.25	109	0	0	76.9	45	31.9	7.2	1	6.2	14	15	4.35	61	301	4.62	1.89	1.23	2.88
82302265282	1	31	1	21.8	120	0	0	76.3	43.5	32.8	10.3	1.8	8.5	37	21	6.51	75	412	5.11	1.56	1.28	3.36
82302255306	1	67	0	29.36	123	0	0	73.1	42.7	30.4	13	2.4	10.6	12	20	4.49	58	235	5.03	0.58	1.49	3.18
82302255307	1	63	1	22.14	131	0	0	70.6	40.2	30.4	15.8	3	12.8	9	18	4.96	92	390	4.48	0.68	1.15	3.05
82302245194	1	38	0	20.55	116	0	0	75.9	44.6	31.3	10.5	2.5	8	12	16	3.57	56	263	5.15	0.68	1.69	3.13
82302245133	1	43	0	24.31	124	0	0	76.5	41.5	35	17.4	2.9	14.5	22	23	6.04	53	200	5.94	0.48	2.2	3.57
82302245187	1	30	1	20.19	133	0	0	73.7	47.1	26.6	15.3	2.2	13.1	41	22	5.3	92	501	4.74	1.8	0.87	3.31
82302245273	1	30	1	23.08	132	0	0	84.3	48.1	36.2	13.2	2.2	11	31	24	4.21	88	399	5.72	1.56	1.07	4.02
82302225073	1	49	0	24.26	143	0	0	76.7	43.9	32.8	10.3	1	9.3	25	22	3.4	51	285	6.07	1.66	1.46	3.93
82302225068	1	37	1	18.88	127	0	0	69.9	43.6	26.3	17.3	2.9	14.4	34	22	6.77	88	508	4.45	1.5	0.97	2.88
82302225207	1	55	1	27.87	146	0	0	79.3	44.3	35	22.6	5	17.6	14	20	4.07	98	521	4.28	2.31	1.03	2.76
82302225110	1	52	0	16.98	130	0	0	67.9	41.4	26.5	11.2	2.3	8.9	19	23	4.18	52	372	3.97	0.7	0.99	2.56
82302210008	1	52	1	28.31	127	0	0	70	42.6	27.4	25.9	3.6	22.3	49	34	5.19	86	376	5.99	1.34	1.72	3.87
82302215117	1	39	0	21.74	119	0	0	76.5	44.6	31.9	10.8	2.1	8.7	12	16	5.14	57	351	4.88	1.06	1.22	3.19
82302215088	1	52	1	19.54	110	0	0	69.4	42.6	26.8	11.7	2.5	9.2	16	19	5.61	78	387	4.21	1.65	1.05	2.67
82302205115	1	50	0	25.27	126	0	0	77.5	44.3	33.2	10.9	2	8.9	14	19	4.36	58	283	4.73	1.25	1.38	3
82302205150	1	22	0	25.46	134	0	0	73.8	42	31.8	15.8	2.8	13	13	16	3.5	53	427	3.69	1.15	1.1	2.23
82302200021	1	72	1	25.07	145	0	0	68	40.8	27.2	14.4	1.8	12.6	13	23	6.39	80	401	5.56	1.13	1.22	3.69
82302205133	1	38	1	19.83	108	0	0	75.9	46.1	29.8	16.3	2.8	13.5	29	24	4.68	90	460	4.39	1.13	1.44	2.56
82302200057	1	44	0	21.45	115	0	0	72.3	45.5	26.8	19.5	4.2	15.3	12	19	4.98	54	322	4.52	0.68	1.66	2.51
82302205205	1	51	0	24.24	161	0	0	78.7	45.2	33.5	11.8	1.7	10.1	11	16	4.72	50	294	6.96	1.51	1.32	5.18
82302200020	1	64	1	23.77	115	0	1	62.9	40.1	22.8	12.9	3	9.9	11	28	6.76	91	374	3.7	1.66	1.54	1.88
82302200010	1	63	0	20.99	147	0	0	75.7	40.2	35.5	10	2.4	7.6	14	22	4.82	59	382	6.3	1.7	1.19	4.34
82302190040	1	53	0	21	123	0	0	74.9	42.8	32.1	8.7	2.3	6.4	11	18	5.76	59	317	2.53	0.49	1.22	1.3
82302190049	1	55	0	26.04	118	0	0	75.1	44.3	30.8	15.5	2.9	12.6	15	24	4.59	63	270	4.29	0.8	1.79	2.3
82302185164	1	57	1	24.8	134	0	0	69.6	42.2	27.4	34.1	4.3	29.8	18	24	5.67	96	311	5.92	0.56	2.04	3.55
82302175289	1	52	0	25.79	105	0	0	73.2	41.1	32.1	14.5	2.5	12	31	40	5.96	51	277	6.53	0.52	2.1	3.96
82302175034	1	46	1	23.38	116	0	0	68.1	41.8	26.3	7	1.4	5.6	23	19	4.02	83	450	4.96	1.96	0.88	3.33
82302165034	1	29	0	21.55	122	0	0	78.5	42	36.5	11.5	2.9	8.6	15	14	2.87	60	254	3.99	0.5	1.39	2.33
82302165102	1	47	1	30.3	129	0	0	74.9	44.8	30.1	11.9	3	8.9	42	25	7.24	74	399	4.53	1.76	1.23	2.8
82302155016	1	37	0	19.85	122	0	0	74.4	43.6	30.8	18.4	3.3	15.1	14	20	3.63	59	324	3.83	0.92	1.51	2.06
82302145232	1	63	1	28.73	135	0	0	70.5	40.8	29.7	12.6	2.7	9.9	12	17	5.38	69	422	5.51	2.52	1.07	3.57
82302145171	1	54	1	30.22	154	0	0	77	44.3	32.7	13.2	2.1	11.1	21	22	5.74	87	383	5.58	1.43	1.42	3.52
82302135073	1	41	1	25.13	132	0	0	68.5	41.9	26.6	15.4	3.3	12.1	20	26	5.08	76	428	6.09	0.63	1.98	3.56
82302115359	1	25	1	24.89	125	0	0	76.9	46.1	30.8	14	2.6	11.4	34	23	3.7	79	305	4.6	1.33	1.4	2.96
82302105068	1	47	1	23.81	115	0	0	76.8	45.5	31.3	19	3.8	15.2	39	32	4.27	78	434	4.68	0.59	1.59	2.97
82302105071	1	38	0	20.67	119	0	0	75.9	45.2	30.7	14.9	3.2	11.7	11	16	4.53	66	364	5.28	0.98	1.53	3.29
82302090080	1	36	0	23.03	130	0	0	78.8	46.6	32.2	10.4	2	8.4	16	16	4.74	49	228	5.62	0.83	1.4	3.76
82302075010	1	53	1	24.77	118	0	0	78.1	44.7	33.4	16	1.9	14.1	29	25	5.01	77	465	5.61	2.07	1.02	3.77
82302075152	1	38	0	23.74	106	0	0	70.2	41.7	28.5	11.4	2	9.4	14	20	3.76	72	260	5.71	1.33	1.71	3.58
82302075012	1	58	1	23.91	129	0	0	74.1	39.4	34.7	12.1	2.2	9.9	26	25	6.27	54	294	4.98	1.07	1.39	3.25
82302070025	1	50	1	23.26	119	0	0	67.7	41.6	26.1	25.9	5	20.9	49	29	7.8	84	418	3.39	0.84	1.26	1.98
82302050052	1	28	0	19.66	104	0	0	71	39.4	31.6	17.6	4	13.6	27	36	3.77	57	341	4.85	0.82	2.18	2.44
82302045153	1	32	0	19.81	100	0	0	75.6	44.5	31.1	8.5	1.6	6.9	44	19	6.37	76	419	5.12	1.84	1.18	3.56
82302035132	1	41	1	22.96	128	0	0	84.3	48	36.3	9.7	1.5	8.2	46	41	3.65	82	472	5.84	6.35	1.08	3.53
82302035081	1	45	0	23.32	107	0	0	75.7	43.9	31.8	15.6	3.1	12.5	11	15	6.24	62	293	4.24	1.06	1.34	2.74
82302025083	1	48	1	23.48	126	0	0	75.6	45.7	29.9	17.8	3.4	14.4	19	21	5.61	70	374	4.77	1	1.14	3.24
82302020012	1	32	1	20.64	132	0	0	75.2	46.5	28.7	9.1	1.7	7.4	28	21	5	84	509	4.78	1.98	1.13	3.09
82302025012	1	35	1	22.07	162	0	0	76.6	44.4	32.2	14.6	2	12.6	35	28	3.91	79	443	6.03	2.19	1.11	4.18
82302025093	1	42	1	27.51	125	0	0	77.9	45.2	32.7	9.9	2	7.9	84	48	5.01	67	352	5.43	2.44	1.17	3.81
82302015011	1	35	0	25.44	119	0	0	69.4	40.5	28.9	11.1	2	9.1	14	16	4.45	60	308	4.81	0.97	1.57	2.99
82302010048	1	69	0	27.95	152	0	0	79.5	41.5	38	11.6	3	8.6	13	24	4.1	44	419	5.98	1.76	1.34	4
82302010047	1	68	1	25.78	173	0	0	73.9	44.9	29	18.7	3.4	15.3	13	20	5.42	69	388	5.05	1.31	1.5	3.06
82301305094	1	41	1	28.73	123	0	0	77.1	45.6	31.5	14	2.3	11.7	16	17	3.76	92	493	5.68	1.11	1.41	3.76
82301195155	1	23	0	22.96	110	0	0	69.2	39.7	29.5	7.4	2.1	5.3	24	19	4.78	58	536	4.51	1.15	1.06	2.99
82301185163	1	43	0	23.4	136	0	0	74.1	41.2	32.9	8.8	1.5	7.3	27	27	3.05	50	284	5.21	0.9	2.09	2.84
82301185036	1	30	0	22.69	103	0	0	81.7	46.1	35.6	13.1	2.5	10.6	33	31	3.44	73	270	4.3	0.93	1.53	2.53
82301185115	1	30	1	21.96	137	0	0	78.9	47.4	31.5	8.9	1.8	7.1	39	26	4.85	73	463	3.81	1.15	1.17	2.36
82301185113	1	35	0	24.98	139	0	0	74.8	43.6	31.2	13.6	2	11.6	5	15	4.17	47	226	4.37	1.3	0.83	3.14
82301175166	1	39	0	20.35	118	0	0	75.7	42.1	33.6	17.8	3.2	14.6	55	51	2.17	46	232	5.69	0.6	1.46	3.81
82301165012	1	31	1	25.79	130	0	0	79.7	47	32.7	18.4	3	15.4	25	16	7.15	75	651	5.02	1.63	1.43	3.21
82301165047	1	47	1	22.25	133	0	0	73.1	43.8	29.3	12.6	2	10.6	19	20	6.35	79	523	5.35	2.15	1.2	3.71
82301155024	1	29	0	21.63	126	0	0	75.3	45.4	29.9	9.8	1.9	7.9	56	32	4.55	58	348	5.31	1.33	1.62	3.26
82301135170	1	40	1	24.77	131	0	0	72.7	45.3	27.4	14.1	2.2	11.9	40	26	5.24	76	416	4.81	2.81	1.14	3.13
82301135070	1	32	1	30.11	114	0	0	80	45.3	34.7	21.1	3	18.1	21	22	6.23	104	520	5.26	0.83	1.39	3.51
82301125031	1	29	1	18.58	108	0	0	72.1	45.1	27	20.2	3.7	16.5	34	22	3.34	95	466	3.73	1.13	0.99	2.43
82301125084	1	34	1	21.39	117	0	0	75.5	44.5	31	12.8	2.3	10.5	14	15	7.78	108	385	5.36	1	1.37	3.57
82301105124	1	49	0	24.78	141	0	0	72.4	42.8	29.6	15.2	2.9	12.3	27	21	3.87	61	297	4.13	1.61	1.28	2.39
82301105042	1	36	1	22.13	127	0	0	80.3	47.9	32.4	12.1	2	10.1	14	15	4.74	86	459	6.18	1.63	1.32	4.24
82301095125	1	46	0	26.54	126	0	0	73.8	41.3	32.5	11.8	2.2	9.6	8	14	3.51	47	225	3.78	1.32	0.86	2.58
82301070064	1	42	1	20.01	102	0	0	71.5	42.9	28.6	12	2.5	9.5	17	16	4.33	72	372	4.39	2.66	1.14	2.81
82301075092	1	38	0	27.79	126	0	0	73.4	40.5	32.9	11.2	1.9	9.3	14	18	3.77	57	284	4.39	1.71	1.14	2.88
82301060001	1	44	1	25.77	121	0	0	70.9	40.4	30.5	14.9	2.5	12.4	20	22	5.58	60	395	5.58	1.4	1.25	3.75
82301065044	1	52	0	17.29	134	0	0	71.5	41.8	29.7	15.3	2.7	12.6	12	20	4.82	70	228	5.38	1.29	1.46	3.51
82212305090	1	45	1	22.82	132	0	0	72.5	43.7	28.8	11.4	2.3	9.1	13	17	4.62	79	353	4.23	0.68	1.25	2.68
82212175038	1	57	1	21.27	166	0	0	68.1	42.5	25.6	6.6	2.9	3.7	3	33	4.26	62	227	3.8	8.93	0.75	1.9
82212145144	1	37	0	19.13	110	0	0	78.1	44.8	33.3	15.1	2.8	12.3	12	18	5.34	64	328	4.35	0.91	1.28	2.87
82212130024	1	60	1	17.74	127	0	0	73.6	45.6	28	9.6	1.6	8	12	17	4.12	73	272	5.98	1.16	2.19	3.4
82212125002	1	32	1	22.94	120	0	0	78.5	45.2	33.3	15.2	2.6	12.6	32	26	4.21	83	433	5.4	1.38	1.34	3.59
82212125234	1	35	0	31.26	131	0	0	71.6	43.8	27.8	14.6	2.9	11.7	17	17	5.7	47	222	3.81	0.7	1.55	2.21
82212105116	1	28	0	21.61	121	0	0	80.4	44.3	36.1	14.6	3.2	11.4	12	17	3.51	52	263	4.1	0.57	1.67	2.33
82212105205	1	32	1	18.91	119	0	0	75.8	42.9	32.9	16.1	2.9	13.2	30	24	4.11	92	428	4.9	1.2	1.09	3.33
82212095440	1	33	1	21.1	147	0	0	77.3	46.3	31	12.7	2.8	9.9	29	20	5.66	73	325	5.25	0.78	1.35	3.52
82212095124	1	45	1	19.68	115	0	0	71.2	43.2	28	22.2	3.6	18.6	23	19	5.44	90	325	3.68	0.89	1.27	2.26
82212075334	1	35	1	31.92	113	0	0	75.2	46.2	29	22.6	4.2	18.4	15	15	5.18	73	433	5.18	0.8	1.45	3.5
82212070044	1	23	1	18.56	147	0	0	79.4	48.6	30.8	11.8	2.4	9.4	12	27	5.58	81	418	5.45	0.98	1.67	3.38
82212065240	1	42	0	22.04	130	0	0	79	45	34	22.3	3.8	18.5	19	23	3.8	59	331	6.43	1.7	1.55	4.35
82212065245	1	34	0	20.07	118	0	0	81.9	45	36.9	18.5	3.8	14.7	12	22	4.36	61	305	5.04	0.64	1.71	3.1
82212065010	1	36	0	20.58	103	0	0	77.5	43.9	33.6	18.9	3.4	15.5	5	16	4.43	55	273	4.28	0.86	1.41	2.66
82212065110	1	40	1	28.28	119	0	0	75.9	46.7	29.2	13	2.3	10.7	25	27	4.66	88	267	6.37	1.04	1.29	4.59
82212055212	1	41	0	26.39	120	0	0	71.2	43.7	27.5	23.1	4.6	18.5	19	26	4.5	66	236	4.71	0.64	1.83	2.78
82212025344	1	30	0	19.23	129	0	0	74.9	42.8	32.1	18.3	3.8	14.5	11	18	3.68	54	260	4.49	0.88	1.53	2.79
82212025284	1	24	1	26.84	143	0	0	78.3	46	32.3	14.2	3.1	11.1	98	45	6.31	81	601	4.51	1.76	1	2.99
82212025332	1	33	0	23.23	101	0	0	75.6	46.3	29.3	19.7	3.2	16.5	12	18	3.95	63	270	4.44	0.78	1.63	2.52
82212015230	1	57	0	22.15	115	0	0	79.5	45.7	33.8	12	1.8	10.2	16	22	6.27	76	367	7.88	2.01	1.7	5.44
82211305382	1	41	0	24.51	118	0	0	76.9	44.1	32.8	8.5	1.5	7	30	25	4.43	52	327	5.97	1.06	1.76	3.79
82211295211	1	30	0	31.52	132	0	0	76	43.7	32.3	4.7	1.7	3	9	25	3.45	57	284	4.89	1.29	1.39	2.94
82211295035	1	41	0	23.36	107	0	0	76.9	43.8	33.1	13.1	3.1	10	13	18	5.28	54	221	4.88	0.74	1.96	2.81
82211295112	1	26	0	20.64	129	0	0	76.2	45.8	30.4	12.2	2.6	9.6	12	19	3.63	51	262	4.27	1.84	1.15	2.86
82211285078	1	38	0	26.07	114	0	0	72.4	43.4	29	11.3	2.3	9	14	14	4.41	51	245	5.8	0.64	2.1	3.35
82211285349	1	32	0	25.27	109	0	0	65.3	37.8	27.5	9.5	1.4	8.1	16	19	4.14	58	212	5.08	1.77	2.39	2.55
82211275285	1	59	1	25.08	137	0	0	69.7	42.3	27.4	19.2	3.7	15.5	24	20	6.02	70	461	3.35	3.48	0.84	2.2
82211265444	1	36	1	21.26	110	0	0	75.4	44.3	31.1	17.3	3.3	14	14	17	3.58	78	421	5.13	0.9	1.39	3.36
82211265274	1	43	1	18	128	0	0	81.4	45.3	36.1	14.3	2.8	11.5	53	32	5.64	98	426	5.49	1.68	1.25	3.59
82211255201	1	27	0	18.07	108	0	0	75	43.2	31.8	17.3	2.6	14.7	13	20	4.75	57	297	4.62	1.04	1.43	3.03
82211255392	1	28	0	18.39	115	0	0	73.2	44.4	28.8	9.9	1.9	8	16	20	5.89	53	304	4.38	0.68	1.69	2.61
82211255410	1	29	1	19.39	122	0	0	73.1	45.7	27.4	21.1	4.5	16.6	17	20	6.86	116	269	4.57	0.47	1.25	3.16
82211255313	1	47	1	25.12	128	0	0	71.5	40.6	30.9	10.3	2.3	8	19	17	4.36	78	387	4.69	1.17	1.13	3.21
82211245293	1	41	1	28.93	132	0	0	79.1	48.3	30.8	14.6	2.6	12	34	29	5.54	98	399	4.63	2.23	1.35	2.87
82211245287	1	39	0	24.63	147	0	0	70.1	42	28.1	21.7	4.9	16.8	14	16	3.76	58	240	3.91	0.58	1.99	1.8
82211245250	1	38	0	24.56	111	0	0	72.4	43.2	29.2	8.9	1.3	7.6	8	16	3.67	48	288	4.19	0.6	1.44	2.65
82211235299	1	34	1	21.59	137	0	0	81.4	50.7	30.7	25.1	4.3	20.8	117	50	4.39	78	375	4.77	1.98	1.23	3.03
82211225356	1	48	1	23.35	100	0	0	73.6	42.1	31.5	13	2.4	10.6	18	25	4.59	90	461	4.76	1.05	1.22	3.22
82211225383	1	37	0	22.27	102	0	0	71.4	42.8	28.6	14.5	2.4	12.1	12	24	2.97	56	350	4.72	1.11	1.51	2.9
82211225488	1	30	0	29.82	107	0	0	77.3	44.2	33.1	14.6	2.3	12.3	20	19	3.59	71	340	4.81	2.24	1.15	3.17
82211225302	1	30	1	36.77	119	0	0	80.7	46.9	33.8	21.9	4.2	17.7	27	27	5.05	78	469	4.2	0.92	1.19	2.83
82211225406	1	27	0	23.27	107	0	0	81.1	49.7	31.4	21.9	3.9	18	10	19	5.31	61	362	5.15	0.88	1.88	3.12
82211225465	1	25	0	22.49	107	0	0	78.5	46	32.5	12	2.3	9.7	11	15	4.6	62	243	5.76	0.61	2.1	3.47
82211215413	1	35	1	24.51	140	0	0	75.8	47.1	28.7	17.9	2.9	15	23	21	5.9	99	459	4.59	1.55	1.29	2.95
82211215366	1	34	1	16.31	115	0	0	78.6	42.9	35.7	19.7	3.2	16.5	66	55	3.65	64	462	5.29	3.19	1.03	3.56
82211205215	1	37	1	26.22	139	0	0	76.7	43.5	33.2	11.1	1.6	9.5	39	23	4.91	95	481	6.22	0.95	1.16	4.41
82211185334	1	40	0	22.55	119	0	0	73.5	44.4	29.1	19.1	3.2	15.9	22	17	4.8	74	269	4.46	0.65	1.36	2.84
82211185531	1	49	1	25.99	114	0	0	74.6	45.1	29.5	18.9	3.3	15.6	10	19	4.91	72	365	5.14	1.47	1.17	3.44
82211185525	1	55	0	22.02	145	0	0	79.3	42.5	36.8	11.3	1.8	9.5	14	22	4.75	62	370	4.11	0.78	1.78	2.22
82211185475	1	30	1	27.93	127	0	0	77.2	47.6	29.6	24.6	4.1	20.5	33	28	5.59	91	451	5.9	0.73	1.3	4.16
82211185529	1	47	1	22.32	117	0	0	75.2	43.5	31.7	22.6	3.7	18.9	28	27	5.06	102	425	4.14	2.13	1.38	2.44
82211175143	1	42	0	22.73	97	0	0	80.1	45.5	34.6	14.8	2.7	12.1	21	20	6.5	72	194	4.91	1.15	1.98	2.65
82211175027	1	35	1	24.99	124	0	0	78.2	46.3	31.9	12.1	2.5	9.6	20	22	5.61	84	332	5.26	0.89	1.62	3.29
82211175031	1	34	1	23.82	128	0	0	72.7	48.2	24.5	15.4	2.6	12.8	50	22	6.54	82	421	6.99	0.71	2.03	4.54
82211175190	1	30	1	21.47	126	0	0	75.6	45.3	30.3	13	1.4	11.6	71	42	4.33	95	358	5.17	4.79	1.1	3.23
82211175421	1	36	1	21.58	115	0	0	78.9	48.5	30.4	16.8	3.1	13.7	23	17	4.6	65	332	4.8	1.57	1.14	3.15
82211175046	1	43	0	18.97	84	0	0	74.7	43.7	31	19.5	3.9	15.6	12	18	3.53	70	234	4.17	0.6	1.67	2.39
82211170016	1	32	0	23.33	117	0	0	84.4	49	35.4	11.4	2.3	9.1	18	19	5.32	51	227	5.17	1.12	2.03	2.89
82211175164	1	60	1	17.94	146	0	0	73.2	44	29.2	19.2	3.8	15.4	14	18	7.57	88	378	4.34	0.83	1.4	2.65
82211175350	1	43	1	28.5	121	0	0	73.8	43	30.8	17.6	3.2	14.4	27	25	4.99	91	302	6.01	0.84	1.6	3.94
82211175291	1	44	0	20.18	108	0	0	75.1	43	32.1	20.3	3.9	16.4	20	21	6.14	50	317	4.37	0.78	1.38	2.66
82211165315	1	44	1	23.77	138	0	0	78.3	43.7	34.6	25.6	4.4	21.2	15	19	3.97	95	435	5.12	1.2	1.27	3.38
82211165278	1	41	0	24.17	102	0	0	76.5	44.1	32.4	8.4	0.7	7.7	19	24	5.31	60	394	6.95	0.79	1.56	4.62
82211165283	1	29	1	23.49	122	0	0	84.7	50	34.7	23.5	3.7	19.8	58	34	4.05	96	584	6	1.1	1.46	4.05
82211155117	1	30	0	25.82	101	0	0	65.5	39.3	26.2	19.2	4.1	15.1	16	17	4.38	58	305	3.84	0.61	1.57	2.12
82211155202	1	39	0	21.26	125	0	0	80.2	43.3	36.9	17.8	3.1	14.7	25	23	6.42	62	196	6.21	0.76	2.06	3.8
82211155321	1	32	0	23.08	125	0	0	79.3	50.4	28.9	15.5	2.7	12.8	27	43	3.93	52	230	5.69	0.68	1.7	3.56
82211155149	1	39	1	20.09	108	0	0	75.6	46.2	29.4	22.7	3.9	18.8	11	23	4.95	80	325	4.99	0.72	1.56	3.11
82211145233	1	36	1	21.73	121	0	0	76.3	47.8	28.5	14.5	2.4	12.1	20	20	4.65	73	440	6.41	1.8	1.74	4.01
82211145354	1	40	1	22.07	107	0	0	78.6	43.7	34.9	14.9	2.2	12.7	12	17	4.12	87	506	5.97	1.57	1.11	4.22
82211145184	1	28	0	27.56	113	0	0	71.7	40.5	31.2	6.4	1.5	4.9	7	14	4.61	56	226	5.56	0.65	1.45	3.61
82211145326	1	30	1	22.66	109	0	0	74.2	44.9	29.3	24.5	3.8	20.7	22	20	4.06	67	432	4.98	1.12	1.11	3.31
82211145177	1	32	1	20.83	134	0	0	72.4	43.2	29.2	10.3	1.4	8.9	26	22	3.12	69	511	5.51	3.7	1.04	3.66
82211125216	1	32	1	22.54	118	0	0	84.3	47.2	37.1	11.2	2.3	8.9	24	21	5.25	74	387	5.55	1.17	1.45	3.58
82211125296	1	22	1	24.7	106	0	0	63.7	32.1	31.6	41.4	12.2	29.2	40	75	4.62	77	137	4.95	1.71	1.91	2.77
82211115306	1	30	1	30.68	132	0	0	84.6	49.7	34.9	17.6	3	14.6	18	20	5.2	73	443	4.56	1.09	1.15	3.12
82211105260	1	37	0	23.93	119	0	0	78.1	46	32.1	10.2	2.1	8.1	12	16	3.93	53	238	4.04	0.48	1.58	2.34
82211105386	1	32	1	22.73	148	0	0	86	49.2	36.8	24.4	4.4	20	25	30	6.98	118	479	5.93	1.01	2.58	3.05
82211095413	1	34	1	23.39	111	0	0	80.7	43.3	37.4	11.9	2.4	9.5	18	20	3.87	76	357	5.12	0.91	1.46	3.11
82211095060	1	60	1	23.74	130	0	0	70.6	42.6	28	18.7	3.7	15	33	29	6.9	97	421	4.23	0.85	1.45	2.68
82211095160	1	30	1	21.62	114	0	0	77.6	46.5	31.1	25.1	4.2	20.9	14	18	3.72	85	453	4.27	1.19	1.27	2.73
82211085437	1	49	0	18.15	116	0	0	76.2	43.9	32.3	15.4	3	12.4	11	15	6.02	57	272	5.6	0.45	1.96	3.33
82211075201	1	43	0	23.11	102	0	0	68.7	41.4	27.3	11.6	2.4	9.2	14	19	8.27	50	201	4.42	0.68	1.62	2.59
82211075246	1	41	0	27.74	91	0	0	75.1	42.6	32.5	11.6	2.6	9	17	23	3.66	61	293	4.56	0.62	1.8	2.59
82211065358	1	52	0	28.73	108	0	0	79.3	43.5	35.8	15.3	2.1	13.2	10	27	5.82	60	406	6.29	4.45	1.22	4.01
82211065328	1	28	1	20.35	120	0	0	72.8	44.3	28.5	15.5	3.3	12.2	22	21	4.55	82	336	5.3	0.7	1.89	3.14
82211065213	1	46	0	21.18	107	0	0	74.8	45.9	28.9	11.7	2.3	9.4	22	23	5.64	54	269	4.73	2.06	1.24	2.85
82211055354	1	25	1	19.46	138	0	0	72	47.5	24.5	18.2	3.8	14.4	15	17	5.22	81	324	4.16	0.99	1.35	2.46
82211040043	1	36	0	21.99	119	0	0	81.4	45.6	35.8	24.1	4	20.1	13	17	4.72	60	333	5.59	1.26	0.93	4
82211045238	1	35	1	22.79	129	0	0	81.9	49.3	32.6	16.1	3.4	12.7	76	35	5.24	74	409	4.05	1.86	1.16	2.54
82211045243	1	48	1	22.84	113	0	0	77.6	46.9	30.7	8.4	1.8	6.6	54	36	5.17	81	381	5.73	0.59	1.42	4
82211035354	1	27	0	22.4	105	0	1	77.2	43.1	34.1	16.6	3.2	13.4	8	12	3.65	66	296	4.89	0.73	2.28	2.5
82211015344	1	34	1	31.38	113	0	0	76.3	48.5	27.8	15.4	2.9	12.5	15	24	9.11	68	308	5.74	0.57	1.59	3.7
82211010036	1	68	0	24.71	138	0	0	71.3	42.1	29.2	18.4	3	15.4	18	26	4.13	66	348	4.17	2.68	1.18	2.57
82210315475	1	61	1	18.45	87	0	0	68.6	43.1	25.5	13	2.1	10.9	20	16	5.05	80	404	6.1	0.89	1.36	4.16
82210315155	1	31	0	21.83	113	0	0	67.2	41	26.2	12.8	2.5	10.3	18	23	4.29	56	250	4.45	0.74	1.5	2.48
82210315477	1	57	1	21.54	120	0	0	65.1	41.3	23.8	11.7	2.2	9.5	14	15	6.09	86	431	4.55	1.13	1.01	3.01
82210315476	1	43	1	27.61	128	0	0	77.1	47.4	29.7	21.6	4.1	17.5	37	25	5.56	92	427	4.1	1.85	1.03	2.63
82210315473	1	47	1	22.67	137	0	0	82.1	48.7	33.4	32.3	4.1	28.2	21	24	5.77	85	473	5.96	2.08	1.47	4.04
82210315471	1	43	1	25.16	121	0	0	72.9	43.9	29	18	4.1	13.9	17	19	4.67	71	337	3.7	1.06	0.86	2.47
82210315474	1	40	1	30.2	139	0	0	71.3	44.4	26.9	13	2.7	10.3	21	21	4.92	77	649	5.15	1.14	1.11	3.5
82210305283	1	47	0	25.85	123	0	0	72.6	42.8	29.8	19.5	4.2	15.3	17	20	6.31	72	316	3.36	0.43	1.56	1.72
82210295336	1	39	1	18.04	117	0	0	75.9	47.8	28.1	16.1	3	13.1	13	16	5.33	78	349	4.59	1.02	1.19	3.06
82210285492	1	44	0	23.99	114	0	0	69	43.2	25.8	12.8	2.2	10.6	15	19	5.51	57	255	5.58	0.51	1.95	3.41
82210275059	1	62	1	23.38	159	0	0	75.5	47.1	28.4	30.1	4.3	25.8	17	27	5.64	93	445	5.52	0.99	1.45	3.72
82210265019	1	62	1	21.44	121	0	0	74.3	44.5	29.8	17.1	2.8	14.3	11	17	5.46	91	403	5.2	1.1	1.29	3.45
82210205237	1	28	0	21.33	114	0	0	80.6	45.4	35.2	18.7	3.3	15.4	9	17	3.58	62	368	4.89	0.99	1.47	3.09
82210205424	1	32	0	24.51	106	0	0	80.5	47	33.5	16.1	3.5	12.6	11	15	3.48	56	252	4.32	0.59	1.72	2.54
82210185461	1	30	0	27.64	99	0	1	76.8	45.1	31.7	15.5	2.8	12.7	15	22	4.62	64	258	6.09	0.73	2.05	3.76
82210165025	1	37	1	18.86	120	0	0	77	44.4	32.6	22.2	3.6	18.6	14	19	4.85	78	349	5.34	0.73	1.75	3.36
82210145445	1	30	0	21.13	106	0	0	73.8	42.4	31.4	9.8	1.8	8	26	22	8.9	65	306	4.91	0.65	1.92	2.6
82210135446	1	44	1	24.38	123	0	0	77.5	48.2	29.3	12.7	2.4	10.3	71	29	5.83	98	582	5.41	0.76	1.23	3.66
82210135444	1	56	1	20.26	144	0	0	73.9	45.9	28	12.7	2.7	10	22	27	7	69	294	5.58	0.69	2.45	3.05
82210135336	1	39	0	22.21	110	0	0	72.7	46.2	26.5	19.7	3.5	16.2	20	19	6.24	69	307	5.42	0.77	2.02	3.03
82210135076	1	31	1	20.73	125	0	0	72.5	45.4	27.1	12.8	2.7	10.1	45	27	4.41	64	374	4.47	1	1.8	2.48
82210115282	1	33	0	20.99	107	0	0	77.3	47.5	29.8	15.6	3	12.6	12	18	5.92	59	272	5.68	0.48	1.97	3.57
82210110018	1	60	0	23.48	157	0	0	82.6	46.3	36.3	13.6	2	11.6	16	16	6.01	71	439	7.96	2.05	1.41	5.45
82210115401	1	31	0	19.77	102	0	0	69.4	43	26.4	13.9	2.6	11.3	28	19	4.42	65	394	4.32	1.17	1.3	2.58
82210100008	1	52	0	23.63	116	0	0	77	43.6	33.4	19.2	2.5	16.7	62	29	4.51	64	364	7.01	2.18	1.85	4.6
82210085126	1	49	0	30.32	145	0	0	77.8	45	32.8	19.7	3.9	15.8	17	25	4.21	60	342	4.37	0.81	1.35	2.65
82210085279	1	29	0	23.32	116	0	0	78.7	44.2	34.5	6.6	1.1	5.5	10	18	2.56	65	240	5.81	2.47	1.34	3.96
82209305144	1	55	1	23.11	129	0	0	78.9	47.1	31.8	22.2	4	18.2	19	20	5.46	82	373	4.69	0.89	1.4	3.08
82209305108	1	25	1	24.59	131	0	0	81	50.4	30.6	7.7	1.7	6	54	29	4.55	93	413	4.73	1.47	1.17	3.21
82209305003	1	45	1	26.21	96	0	0	74.5	47.8	26.7	17.2	3.1	14.1	14	21	4.66	74	384	5.18	1.14	1.55	3.27
82209305028	1	62	1	21.72	109	0	0	69.7	42.8	26.9	18.9	3.8	15.1	18	23	4.37	92	378	4.7	0.9	1.7	2.77
82209305500	1	55	1	20.22	138	0	0	75.3	41.2	34.1	38.5	3.6	34.9	25	27	4.83	85	359	6.31	1.11	1.27	4.34
82209295004	1	40	1	30.63	114	0	0	75.6	47.1	28.5	14.8	3.1	11.7	19	21	5.12	81	427	4.14	0.86	1.06	2.65
82209295056	1	52	1	28.97	106	0	0	75.9	47.3	28.6	12.1	1.9	10.2	18	20	7.01	79	436	6.27	2.85	1.1	4.31
82209275206	1	42	0	21.63	106	0	0	75.1	43.1	32	24.5	5	19.5	13	19	3.82	63	261	5.12	0.69	1.88	2.86
82209265219	1	29	1	18.88	135	0	0	72.2	43.1	29.1	12.2	2.5	9.7	53	38	4.41	83	504	5.53	1.58	1.29	3.74
82209255346	1	49	1	22.88	144	0	0	71.6	43.1	28.5	10.4	1.9	8.5	39	26	4.95	78	452	5.26	1.96	1.21	3.49
82209245315	1	31	0	24.2	111	0	0	78.4	49.1	29.3	9.8	2.1	7.7	9	13	5.42	60	355	4.15	0.37	1.57	2.49
82209205303	1	38	0	20.8	121	0	0	75	45.2	29.8	12.4	2.2	10.2	38	27	6.01	52	382	4.24	1.63	1.06	2.84
82209200066	1	67	1	20.83	133	0	0	74.1	41.7	32.4	19	3.4	15.6	17	15	6.47	86	447	4.3	1.23	0.83	2.99
82209205085	1	29	0	23.81	125	0	0	73.9	43.8	30.1	13.6	3	10.6	23	23	5.32	64	414	3.22	0.96	1.33	1.84
82209190052	1	45	0	19.34	118	0	0	79.3	48.8	30.5	10	1.9	8.1	33	26	6.04	65	367	5.93	0.89	2.46	3.33
82209190011	1	69	0	19.51	168	0	0	77.5	46	31.5	18	3.3	14.7	17	23	6.5	59	331	4.83	0.8	1.28	3.16
82209195275	1	31	0	24.52	97	0	0	71.1	41.5	29.6	15.4	2.5	12.9	18	22	3.76	67	263	5.39	0.65	1.66	3.28
82209195210	1	37	0	19.2	122	0	0	78.2	44.7	33.5	20.6	3.6	17	9	16	3.56	59	193	4.4	0.86	1.45	2.79
82209195029	1	49	1	22.96	110	0	0	77.1	44.6	32.5	8.8	1.7	7.1	20	18	3.93	80	465	4.72	0.82	1.11	3.12
82209185358	1	35	1	22.63	136	0	0	75.1	43.2	31.9	22.6	3.4	19.2	67	45	5.19	78	671	5.79	5.71	1.12	3.65
82209185360	1	59	1	21.62	137	0	0	68.1	40.3	27.8	15.3	2.3	13	34	33	4.88	104	480	5.03	3.02	1.18	3.31
82209185352	1	50	1	24.84	124	0	0	76.2	44.6	31.6	17.3	2.7	14.6	52	40	3.76	74	426	6.66	1.65	1.25	4.67
82209185127	1	25	1	23.22	129	0	0	79	47.3	31.7	16	3.2	12.8	17	19	6.47	95	490	3.92	1.36	1.49	2.34
82209185356	1	45	1	19.14	140	0	0	72	46.8	25.2	9.1	1.4	7.7	24	20	5.62	90	523	7.08	1.33	1.79	4.54
82209185237	1	36	0	22.44	100	0	0	73.6	46.2	27.4	15.9	4.3	11.6	12	16	4.6	78	448	3.3	0.42	1.75	1.55
82209185354	1	38	1	20.53	139	0	1	67	40.8	26.2	12.3	1.9	10.4	34	32	5.59	69	400	5.07	2.98	1.26	3.11
82209185244	1	26	0	18.7	118	0	0	72.3	44.5	27.8	10.9	2.3	8.6	13	18	5.08	52	388	5.23	0.88	1.64	3.37
82209185146	1	33	1	25.01	109	0	0	71.4	44.4	27	18.1	3.9	14.2	27	22	5.14	76	334	5.11	0.71	1.29	3.62
82209185357	1	38	1	24.06	134	0	0	76.9	44.4	32.5	15.2	2.3	12.9	32	25	5.27	78	694	5.24	4.15	1.1	3.26
82209185351	1	39	1	28.6	136	0	0	70.9	45	25.9	17.8	3.2	14.6	20	28	5.31	83	383	4.83	1.62	1.53	3
82209185359	1	37	1	25.49	115	0	0	71.4	47.8	23.6	20.5	3.8	16.7	23	30	6.05	79	525	5.52	1.1	1.56	3.59
82209175485	1	32	1	22.92	103	0	0	78	49.8	28.2	17.4	3.3	14.1	22	22	3.56	88	456	6.11	0.85	1.39	4.2
82209175438	1	26	1	21.7	128	0	0	84	48.6	35.4	9.8	2.1	7.7	41	30	5.39	88	520	5.28	0.97	1.14	3.64
82209175041	1	37	1	22.89	120	0	0	79.6	47.9	31.7	24	4.4	19.6	12	17	4.66	77	382	5.75	1.17	2.11	3.45
82209165127	1	61	1	27.69	127	0	0	77.1	46.8	30.3	11.5	1.7	9.8	35	29	4.79	72	369	5.68	2.43	1.19	4.03
82209165195	1	47	1	23.53	133	0	0	77	48.7	28.3	13.7	2.2	11.5	27	25	5.31	79	457	7.91	0.95	2.22	4.95
82209145170	1	33	0	23.7	111	0	0	65.1	44	21.1	9.9	2	7.9	9	13	4.33	65	346	4.92	0.61	1.79	2.79
82209145033	1	45	0	24.79	106	0	0	77.3	45.2	32.1	14.9	2.6	12.3	14	25	5.68	61	342	5.63	1.2	1.4	3.92
82209145001	1	45	1	29.78	139	0	0	70.7	39.3	31.4	11	3.2	7.8	52	65	2.31	64	478	5.04	0.71	1.45	3.09
82209145172	1	41	0	26.45	100	0	0	73.7	46.4	27.3	9.5	1.5	8	71	37	7.39	52	291	5.85	1.49	1.16	4.06
82209145265	1	44	1	18.59	107	0	0	66.6	42.4	24.2	11.8	2.4	9.4	21	22	4.5	72	355	4.91	1.46	1.11	3.4
82209145023	1	40	1	25.39	115	0	0	71.8	44.7	27.1	10	1.8	8.2	46	30	5.07	85	456	5.89	1.42	1.2	4.12
82209095214	1	59	0	28.16	118	0	0	76.1	45.5	30.6	19.8	3.4	16.4	10	15	5.62	59	408	5.04	2	1.25	3.16
82209070005	1	39	0	30.9	130	0	0	82.2	48.8	33.4	11.7	2.5	9.2	9	16	5.96	55	364	4.34	0.59	1.75	2.56
82209075101	1	33	0	25.66	102	0	0	72.5	41.9	30.6	9.6	2.2	7.4	10	14	4.33	70	374	3.68	0.7	1.97	1.5
82209065134	1	35	0	16.92	112	0	0	74.1	43.3	30.8	16	2.8	13.2	18	20	3.42	54	243	5.44	1.08	1.84	3.36
82209055046	1	44	0	22.43	100	0	0	68.4	41.9	26.5	15	3.6	11.4	6	16	5.02	55	274	3.43	0.91	1.72	1.63
82209055040	1	60	1	34.43	147	0	0	69.7	44.6	25.1	15.4	3.3	12.1	13	16	5.06	81	444	3.79	0.57	1.13	2.51
82209025154	1	27	0	24.86	130	0	0	69.9	45.2	24.7	17.8	3.2	14.6	9	13	2.65	59	266	5.39	0.76	1.46	3.59
82209025021	1	41	1	24.42	118	0	0	74.9	46.7	28.2	18.8	2.7	16.1	36	24	3.77	68	475	6.79	2.12	1.32	4.8
82208315088	1	45	1	24.73	135	0	0	69.4	44.3	25.1	13.4	2.2	11.2	18	21	3.79	90	373	5.5	1.96	1.33	3.69
82208315023	1	42	0	22.66	90	0	0	76.7	45.5	31.2	6.6	1.1	5.5	27	29	4.39	60	223	6.52	0.89	1.71	4.06
82208295334	1	40	0	18.28	95	0	0	71.4	44	27.4	23.2	4.3	18.9	18	18	4.32	54	340	3.79	0.56	1.89	1.6
82208295186	1	48	1	19.35	128	0	0	70.5	43.4	27.1	11.3	1.7	9.6	13	22	6.17	68	422	6.96	1.5	1.27	4.77
82208285118	1	49	0	25.33	98	0	0	73	45.1	27.9	17.8	2.9	14.9	28	21	4.93	60	331	5.99	1.26	1.64	4.01
82208275200	1	32	0	30.32	116	0	0	78.2	48.2	30	18.8	3.2	15.6	14	18	5.11	68	351	6.42	0.5	1.6	4.25
82208275428	1	41	1	30.42	124	0	0	74	46.7	27.3	17.1	3	14.1	35	29	5.7	79	551	5.07	2.87	1.11	3.46
82208275039	1	56	1	24.38	122	1	1	73	43.7	29.3	12.7	2.1	10.6	24	20	6.21	66	338	4.95	1.54	1.08	3.22
82208275094	1	45	0	20.2	93	0	0	68.2	42.1	26.1	10.9	2.2	8.7	12	12	3.39	69	291	4.54	0.51	1.22	2.95
82208265151	1	48	0	18.28	113	0	0	75.1	42.5	32.6	10.2	1.7	8.5	25	27	5.1	56	394	5.85	1.17	1.61	3.9
82208265318	1	30	1	25.99	112	0	0	79	46.2	32.8	19.5	3.2	16.3	17	18	4.2	82	465	6.01	2.15	1.25	4.36
82208265056	1	42	1	17.57	106	0	0	68.8	40.2	28.6	10.2	1.8	8.4	13	17	5.51	81	400	5.75	1.15	1.24	3.82
82208255222	1	36	1	21.95	154	0	0	77.6	48.1	29.5	15.9	2.4	13.5	24	27	4.87	74	398	5.86	1.56	1.03	4.05
82208255198	1	72	0	20.88	102	0	0	72.9	45.6	27.3	20.6	3.5	17.1	19	30	5.69	54	288	5.17	1.39	1.41	3.31
82208255085	1	39	0	23.13	109	0	0	73.6	44.2	29.4	15.2	2.7	12.5	14	22	4.84	78	319	5.03	1	1.49	3.12
82208255086	1	36	0	24.32	108	0	0	73.1	45.7	27.4	18.8	3.9	14.9	16	22	3.01	49	302	3.99	0.8	1.76	2
82208245208	1	27	1	22.33	128	0	0	72.3	47.1	25.2	11.6	2.5	9.1	15	18	6.14	99	379	4.21	0.65	1.28	2.55
82208245075	1	32	1	19.3	119	0	0	74.2	44	30.2	15.1	2.8	12.3	12	13	4.5	77	450	5.6	1.2	1.1	4.07
82208225016	1	39	1	26.98	106	0	0	71.4	45	26.4	18.6	4.1	14.5	24	25	5.31	82	344	3.39	0.75	0.91	2.29
82208225241	1	35	0	24.16	118	0	0	75.8	47.8	28	7.9	1.6	6.3	16	22	3.89	57	286	4.39	0.98	1.27	2.93
82208225319	1	66	0	25.48	134	0	0	72.5	46.9	25.6	11.9	1.9	10	28	24	3.59	68	375	6.79	1.72	1.91	4.43
82208215131	1	42	1	23.99	114	0	0	73	47	26	18.6	2.6	16	63	39	6.18	62	533	6.25	2.36	1.22	4.15
82208215233	1	57	0	24.83	139	0	0	76.9	45.2	31.7	11.3	2.2	9.1	18	30	5.43	57	329	3.86	1.29	1.16	2.35
82208205186	1	40	0	19.04	118	0	0	71.9	43.9	28	13.1	2.7	10.4	13	18	2.8	53	319	4.07	1.09	1.79	2.2
82208195237	1	31	0	23.02	125	0	0	79.7	45.5	34.2	13.7	2.5	11.2	14	21	3.47	61	293	5.35	0.88	1.84	3.04
82208195065	1	54	0	26.23	137	0	0	72.7	43.7	29	20.8	2.5	18.3	30	25	3.86	66	388	5.49	4.11	1.17	3.49
82208195369	1	29	1	21.23	131	0	0	71	47.6	23.4	15.9	2.8	13.1	65	34	4.46	78	510	4.96	1.05	0.87	3.39
82208190017	1	44	1	20.19	120	0	0	73.4	43.8	29.6	22.1	3.9	18.2	25	29	4.62	80	521	5.51	1.25	1.61	3.63
82208185100	1	28	1	21.28	114	0	0	78.3	49.1	29.2	13.6	2.3	11.3	15	17	5.81	76	403	5.27	1.28	1.17	3.39
82208185072	1	54	0	22.32	131	0	0	69.3	44.4	24.9	10.4	1.9	8.5	15	18	3.81	55	284	5.79	1.05	1.74	3.69
82208185315	1	33	1	26.87	128	0	0	65.5	43.4	22.1	12.8	2.4	10.4	13	18	3.79	75	284	4.85	0.9	1.08	3.18
82208185068	1	56	1	18.81	132	0	0	73	45.7	27.3	20.3	4	16.3	13	16	5.19	63	417	5.05	0.89	1.71	3.18
82208185188	1	43	1	23.9	138	0	0	75.4	43.8	31.6	18.3	3.6	14.7	20	17	4.55	75	448	4.46	1.2	0.9	3.13
82208185071	1	57	0	19.95	103	0	0	71.1	41	30.1	11.4	2.3	9.1	35	29	7.48	64	230	4.33	0.58	1.02	2.82
82208175282	1	34	1	20.04	122	0	0	76.7	48.4	28.3	16.6	2.5	14.1	17	21	5.49	81	443	5.94	2.27	1.02	3.96
82208175262	1	33	0	23.43	105	0	0	75.5	47.2	28.3	11.3	2.2	9.1	11	19	4.57	56	279	4.3	0.76	1.44	2.83
82208165213	1	27	0	25.37	105	0	0	75.8	44.4	31.4	7.9	1.5	6.4	9	20	4.6	56	346	4.48	0.52	1.97	2.4
82208155093	1	38	0	29.84	110	0	0	75.2	44.1	31.1	6.5	1	5.5	10	17	6.16	58	350	5.37	1.38	1.8	3.02
82208145264	1	29	0	21.93	110	0	0	68.3	42.9	25.4	12	2.7	9.3	14	23	4.42	64	368	4.32	0.71	1.8	2.42
82208145034	1	26	1	21.02	115	0	0	68.7	45.7	23	10.1	2.4	7.7	18	20	5.97	71	334	3.51	0.87	0.98	2.05
82208145153	1	26	1	27.92	109	0	0	76.1	45.8	30.3	12.9	2.5	10.4	25	21	3.45	76	376	5.84	2.96	1.4	3.77
82208145306	1	25	0	17.93	125	0	0	73.1	46.2	26.9	8.4	1.7	6.7	8	20	5.66	55	295	4.47	1.25	1.55	2.72
82208140022	1	30	0	28.11	115	0	0	71.1	45.7	25.4	13.8	3	10.8	12	20	3.76	59	301	3.58	0.51	1.28	2.19
82208135083	1	39	0	23.56	108	0	0	72.9	43.7	29.2	10	2.2	7.8	14	18	5.69	56	327	4.6	0.47	1.56	2.91
82208130014	1	49	1	24.1	109	0	0	72	44.6	27.4	13.9	2.3	11.6	25	26	4.53	81	343	6.76	3.27	1.78	3.93
82208135372	1	28	1	18.25	104	0	0	73.9	44.3	29.6	14.5	3.2	11.3	41	18	5.41	77	555	4.39	0.79	1.18	2.71
82208130017	1	52	1	22.05	138	0	0	71.7	47	24.7	16.6	3.1	13.5	11	17	6.23	75	340	4.85	0.85	1.11	3.17
82208125070	1	56	0	22.86	102	0	0	71.8	40.7	31.1	10.1	1.7	8.4	13	21	8	62	249	8.15	0.76	2.15	5.43
82208125061	1	25	1	25.21	120	0	0	75.1	45.8	29.3	11.7	1.9	9.8	13	16	4.13	74	483	5.95	1.25	1.31	3.83
82208095137	1	43	1	20.6	115	0	0	73.7	45.6	28.1	6.9	1.1	5.8	63	47	4.97	75	474	5.87	5.42	1	3.71
82208035063	1	28	0	26.79	111	0	0	75.3	44	31.3	8.2	1.5	6.7	27	21	3.3	50	335	4.22	1.48	1.24	2.6
82208020047	1	57	0	23.16	153	0	0	82	44.7	37.3	16.5	2.3	14.2	20	25	3.36	59	365	5.99	1.1	1.55	4.06
82208020046	1	53	0	32.1	135	0	0	71.2	45.6	25.6	17.5	3	14.5	16	19	3.91	57	234	5.83	1.24	2.19	3.48
82208015023	1	54	0	20.37	137	0	0	69.5	46.2	23.3	14.3	1.9	12.4	17	20	5.67	49	143	4.77	2.26	0.99	3.1
82207300015	1	46	0	20.46	106	0	0	78.6	45.4	33.2	6.4	1.2	5.2	11	20	6.74	75	281	6.23	0.6	1.83	3.79
82207295122	1	52	1	30.33	111	0	0	74.2	44.8	29.4	23.9	4.5	19.4	24	19	5.44	63	287	5.24	1.64	1.09	3.56
82207270055	1	31	0	28.55	97	0	0	74.3	44.9	29.4	5.1	0.9	4.2	20	20	4.77	52	238	4.86	0.56	1.85	2.74
82207265153	1	28	1	25.01	137	0	0	78.4	52	26.4	23.1	3.9	19.2	18	20	4.42	93	376	5.16	1.76	1.31	3.28
82207255180	1	28	1	28.19	138	0	1	74.6	48.2	26.4	13.2	2.8	10.4	17	20	8.24	104	388	4.95	0.55	1.49	3.07
82207255082	1	29	1	23.11	126	0	0	76.1	42.7	33.4	7.4	1.5	5.9	20	20	5.45	91	458	5.18	1.39	1.3	3.3
82207235073	1	47	1	23.05	138	0	0	69.4	45	24.4	10.2	1.9	8.3	20	21	5.87	76	337	4.83	1.25	1.18	3.07
82207225003	1	36	1	30.28	130	0	0	71.7	46.3	25.4	15.9	2.7	13.2	39	28	5.45	86	481	6.09	2.3	1.45	4.02
82207220011	1	40	0	29.06	96	0	0	71.5	40.5	31	13.1	2.2	10.9	12	23	5.86	59	467	6.07	0.97	1.92	3.78
82207200034	1	55	1	26.23	135	0	0	69.3	43.4	25.9	11.8	2	9.8	16	21	4.41	91	314	4.21	2.11	0.83	2.81
82207205025	1	26	1	25.33	124	0	0	80.3	48.6	31.7	19.2	3.6	15.6	11	16	5.84	92	498	5.59	0.87	1.82	3.64
82207190034	1	56	1	25.98	145	0	0	75	46.7	28.3	17.4	2.9	14.5	25	25	7.42	87	401	5.87	0.91	1.56	3.94
82207165019	1	50	1	33.11	138	0	1	72.5	46	26.5	14.9	2.9	12	36	28	7.7	78	421	4.8	1.71	1.01	3.35
82207155187	1	27	1	22.79	117	0	0	73.4	46.3	27.1	24.5	3.7	20.8	26	24	7.34	75	294	3.84	0.77	1.44	2.22
82207155072	1	56	1	24.38	127	0	0	74.8	43.6	31.2	14.7	2.7	12	15	24	5.42	73	409	5.61	1.27	1.19	3.82
82207155073	1	54	0	25.13	131	0	0	72.2	46.7	25.5	10.6	1.8	8.8	16	24	4.01	62	375	6.74	0.81	1.52	4.57
82207145358	1	48	1	25.02	106	0	0	75.9	45.6	30.3	14.4	2.5	11.9	24	21	6.45	86	309	5.26	1.48	1.14	3.71
82207145357	1	55	1	24.33	137	0	0	70	45.4	24.6	17.5	3	14.5	13	17	7.82	73	450	5.85	1.02	1.45	3.93
82207130034	1	27	1	25.93	121	0	0	74	45	29	17.1	2.8	14.3	17	17	6.16	87	446	6.04	0.72	1.49	4.12
82207135370	1	71	0	27.92	137	0	0	67	39	28	9.3	1.8	7.5	13	22	6.65	55	333	5.06	0.78	1.54	3.29
82207115164	1	27	1	28.58	123	0	0	73	48.8	24.2	15	2.6	12.4	20	20	3.41	73	379	5.94	0.93	1.34	4.09
82007200068	2	72	1	27.18	115	0	0	72.8	42.8	30	13.8	2.7	11.1	36	38	5.54	76	559	4.88	1.83	1.07	3.02
82008120073	2	52	1	25.71	132	0	0	73	43.3	29.7	7.6	2.4	5.2	48	53	4.45	82	311	6.19	4.87	1.24	3.55
82010280041	2	57	1	26.37	129	0	0	72.8	45.1	27.7	15.9	2.6	13.3	15	20	5.09	78	490	6.24	2.3	1.63	4.09
82007200067	2	72	0	23	129	0	0	79.4	43.2	36.2	17.8	3	14.8	10	19	4.04	59	401	4.81	1.02	1.65	2.64
82008085232	2	53	0	22.68	157	0	0	72.9	43.6	29.3	7	1.1	5.9	18	16	7.41	62	448	6.86	1.78	1.49	4.87
82010155220	2	43	1	23.59	151	0	1	74.3	43.6	30.7	19.1	2.6	16.5	19	27	4.18	81	452	4.56	2.3	0.9	3.39
82010200037	2	57	0	21.21	145	0	0	76.3	44.8	31.5	18	3	15	25	31	6.64	57	209	4.04	2.13	1.39	2.25
82007230101	2	67	0	21.36	96	0	0	70.7	44.1	26.6	8.7	1.5	7.2	25	28	3.68	65	263	5.26	2.73	1.4	3.39
82011105008	2	51	0	25.08	142	0	0	76.2	46	30.2	8.4	1.6	6.8	19	31	6.36	69	480	5.51	1.17	1.82	3.46
82009090083	2	75	0	23.87	151	0	0	75.6	43	32.6	11.4	1.9	9.5	29	26	4.58	58	362	5.72	1.33	1.4	3.95
82008020036	2	40	1	26.93	137	0	0	77.7	46.6	31.1	18.7	2.8	15.9	45	34	6.59	78	501	4.84	4.37	1.03	3.3
82009015018	2	28	1	26.41	125	0	0	77	46.7	30.3	17.9	3.1	14.8	97	50	4.2	84	537	7.48	2.58	1.23	5.19
82009060050	2	32	1	27.85	135	0	0	79	47.4	31.6	9.6	1.9	7.7	29	22	7.1	65	329	6.07	1.86	1.26	4.4
82010090023	2	64	1	28.26	120	0	0	75.9	43.3	32.6	12.1	2.3	9.8	21	19	4.23	63	284	8.11	1.18	2.18	4.86
82010205436	2	58	0	26.61	143	0	0	76.1	40.5	35.6	9.4	1.7	7.7	18	22	10.2	60	372	7.4	1.63	1.5	5.32
82007225047	2	48	1	23.42	113	0	0	72.8	42.9	29.9	22.1	4.1	18	22	26	4.24	69	328	4.58	2.38	1.34	2.7
82009260027	2	47	1	24.34	101	0	0	68.5	45.5	23	19.6	3.9	15.7	18	19	4.39	93	331	4.41	0.91	1.75	2.6
82008060009	2	44	1	20.9	135	0	0	74.8	45.4	29.4	12.5	2.4	10.1	51	35	3.9	79	470	5.22	2.1	0.99	3.38
82008090025	2	39	1	23.35	129	0	0	77.1	44.1	33	16.4	2.5	13.9	57	31	6.72	87	406	5.67	2.89	1.04	4.13
82008265029	2	57	0	23.7	121	0	0	71.2	43.7	27.5	7.4	1	6.4	20	25	3.27	68	405	5.1	1.31	1.26	3.18
82011045030	2	52	0	23.11	125	0	0	79	48	31	9.8	1.7	8.1	21	22	5.28	56	315	6.14	1.24	1.4	4.41
82007160119	2	47	1	22.92	118	0	0	78.5	46.2	32.3	17.1	3.2	13.9	93	46	4.18	75	466	5.84	5.39	0.99	3.36
82009215061	2	60	0	32.95	132	0	0	70.4	42.8	27.6	7.8	1.6	6.2	24	20	3.32	53	299	4.61	1.9	1.31	2.75
82007200046	2	63	1	31.5	131	0	0	73.8	41	32.8	12.5	2.3	10.2	38	28	6.7	56	423	5.83	1.45	1.11	3.9
82009150056	2	39	1	25.99	144	0	0	72	45.5	26.5	17.2	3.6	13.6	32	30	4.37	73	418	3.88	2.65	0.96	2.29
82010130028	2	56	0	25.51	122	0	0	76.1	45.2	30.9	15.7	2.4	13.3	18	19	4.79	55	469	6.19	0.86	1.57	4.37
82007190034	2	39	1	23.69	135	0	0	77.2	47	30.2	15.7	2.6	13.1	49	34	4.34	77	574	7.88	4.89	1.38	5.52
82008020046	2	53	1	27.61	115	0	0	76.3	43.9	32.4	8.8	2.5	6.3	38	29	7.38	74	406	5.72	2.25	0.91	4.42
82008010107	2	53	1	24.82	162	0	0	76.2	47.2	29	22.3	3.4	18.9	36	28	4.66	83	453	5.43	2.59	1.23	3.79
82007060057	2	37	0	23.27	104	0	0	74.8	43.8	31	6.8	1.4	5.4	8	16	3.34	51	235	5.17	0.59	1.49	3.22
82007060115	2	52	1	25.78	143	0	0	77.4	42.4	35	11.5	2.1	9.4	12	26	5.4	60	417	5.58	1.12	1.18	3.84
82010295015	2	35	0	24.97	100	0	0	74.3	44.5	29.8	9.7	1.6	8.1	15	19	5.43	54	262	5.3	1.08	1.37	3.58
82008215015	2	61	0	26.87	120	0	0	68.8	42.3	26.5	7.8	1.2	6.6	13	16	8.18	72	455	5.99	2.02	1.05	4.42
82010230032	2	41	0	23.6	117	0	0	72.9	44	28.9	9.2	1.6	7.6	15	16	4.64	48	282	5.53	1.24	1.16	4.01
82010130031	2	29	1	25.37	135	0	0	71.7	43.5	28.2	11.4	2.3	9.1	40	18	4.59	79	527	6.85	1.37	1.28	5.16
82008180034	2	53	1	28.38	112	0	0	69.8	45.1	24.7	31.6	4.3	27.3	24	19	4.54	94	329	3.23	1.02	1.31	1.88
82010150054	2	49	1	25.58	104	0	0	73.2	43	30.2	25.4	3.6	21.8	22	24	3.79	74	340	5.01	1.12	1.14	3.53
82009295015	2	63	0	24.22	160	0	0	78.5	46.3	32.2	22.6	3.5	19.1	21	21	3.84	53	254	5.18	1.24	1.26	3.36
82008260093	2	58	1	20.45	127	0	0	70.8	42.6	28.2	12.3	2.2	10.1	68	44	4.61	72	442	7.2	1.98	1.6	4.63
82010155278	2	54	1	24.49	118	1	0	75.9	46.3	29.6	16.2	2.9	13.3	27	20	5.67	75	328	5.43	0.75	1.46	3.75
82009295263	2	57	1	26.35	148	0	1	75.8	43.8	32	32.5	4.5	28	23	18	5.01	69	462	5.75	1.87	1.57	3.51
82008125167	2	57	0	29.82	101	0	0	81.8	44.2	37.6	10.2	0.9	9.3	11	17	3.09	65	275	4.95	1.01	1.52	3.06
82007130090	2	69	0	25.83	133	0	0	69.8	40.8	29	10.4	1.7	8.7	31	37	4.96	67	515	7.14	1.03	1.87	4.85
82009040053	2	50	1	20.64	101	0	0	70.8	42.3	28.5	23.1	3.2	19.9	38	26	6.09	62	372	6.92	3.48	1.13	4.39
82007030134	2	53	1	23.29	127	0	0	72.4	41.9	30.5	12.2	2.1	10.1	19	17	4.89	82	336	5.48	1.59	0.99	3.68
82010120129	2	54	0	26.77	106	0	0	70.3	42.2	28.1	8.6	1.7	6.9	11	20	4.92	56	299	4.63	1.34	1.44	2.83
82008295388	2	39	1	28.33	125	0	0	71.6	46.2	25.4	14.4	2.2	12.2	57	152	3.97	84	491	5.47	1.64	1.14	3.99
82009165344	2	56	1	29.7	121	0	0	70.8	46.1	24.7	21.9	3.5	18.4	19	26	4.25	113	366	5.81	1.49	1.8	3.39
82010100030	2	43	1	25.46	113	0	0	72.3	41.5	30.8	23.1	4	19.1	36	33	3.98	84	589	7.46	1.92	1.43	5.52
82009140082	2	40	1	27.7	122	0	0	76.1	45.4	30.7	11	2.2	8.8	65	28	5.5	100	419	5.74	2.12	1.29	4.03
82009290020	2	37	1	21.67	142	0	0	76.3	47.3	29	17.3	3	14.3	14	18	5.08	79	360	4.79	0.98	1.35	2.86
82008045035	2	54	1	24.74	137	0	0	71.2	46.4	24.8	16.6	2.7	13.9	20	29	5.86	95	391	4.48	5.41	0.91	2.59
82008110110	2	35	1	27.9	140	0	0	79.4	48.5	30.9	6.4	1.4	5	59	28	5.96	79	451	6.09	2.32	1.19	4.48
82010170037	2	47	1	25.36	112	1	0	82.9	49.6	33.3	20.1	3.3	16.8	15	19	6.04	82	406	4.45	1.3	1.01	3.34
82107175123	2	66	0	26.38	149	0	0	76.3	40.3	36	17	3.8	13.2	11	22	5.17	57	233	4.98	1.19	1.51	2.75
82010195109	2	55	0	22.23	134	0	0	78	43.2	34.8	9.4	1.5	7.9	21	25	5.56	52	394	5.61	1.31	1.63	3.85
82010110072	2	70	1	23.22	130	0	0	70.1	42	28.1	13.5	1.9	11.6	18	17	5.29	77	476	4.36	2.01	0.94	3.15
82110110074	2	59	0	28.15	158	0	0	74	43.4	30.6	24.4	4.7	19.7	15	21	5.14	81	320	5.8	1.81	1.67	3.54
82103175222	2	36	0	30.79	111	0	1	73	42.3	30.7	11.6	2.1	9.5	45	26	5.6	47	388	5.36	2.13	1.06	3.6
82204115072	2	56	1	27.78	147	0	0	71.1	46.6	24.5	19.3	3.1	16.2	29	21	7.36	90	365	4.81	2.06	1.12	3.27
82211075085	2	50	1	22.37	156	0	0	75.6	40.5	35.1	12	2	10	23	30	5.43	81	456	5.79	1.51	1.34	3.89
82108090052	2	53	0	28.49	133	0	0	83.3	45.1	38.2	12.7	1.8	10.9	32	25	5.27	58	404	7.24	2.67	1.32	4.59
82204085208	2	51	0	20.53	105	0	0	72.4	44.1	28.3	9.5	1.7	7.8	17	21	4.82	54	292	4.46	1.24	1.63	2.7
82104010021	2	55	0	26.15	120	0	0	75.5	43.8	31.7	8.9	1.4	7.5	15	17	3.35	49	268	6.11	8.14	0.88	3.61
82107150054	2	43	1	28.06	102	0	0	78.6	45.7	32.9	12.3	1.9	10.4	22	18	5.52	71	457	5.72	1.85	1.31	3.37
82105090067	2	56	1	33.2	123	0	0	71.5	44	27.5	12.4	2.5	9.9	18	21	4.77	80	396	3.93	1.32	1.42	2.26
82211075157	2	45	1	23.25	113	0	0	73.4	43.8	29.6	17.4	3	14.4	20	21	5.69	75	329	5.82	0.88	1.4	3.91
82205220057	2	37	1	23.49	116	0	0	74.3	47.3	27	10.1	1.6	8.5	37	26	5.59	86	343	6.53	1.58	1.57	4.39
82107180019	2	48	0	21.87	103	1	0	76.9	44.6	32.3	8.2	1.4	6.8	18	21	4.01	69	399	6.26	4.79	1.05	4.11
82208155248	2	53	0	25.2	138	0	0	69.7	41.3	28.4	12.8	1.9	10.9	14	19	6	62	316	5.23	1.97	0.93	3.49
82108170058	2	57	1	26.55	146	0	0	75.8	45.9	29.9	13.1	2	11.1	23	26	6.03	85	353	5.5	1.41	1.17	3.52
82012235321	2	49	1	22.88	138	0	0	69	44.4	24.6	11.7	1.7	10	19	21	5.92	102	450	5.01	1.84	1.19	3.45
82109275175	2	50	1	25.93	111	0	1	77.5	50.5	27	14.8	2	12.8	17	16	4.05	73	348	6.5	3.63	1.25	4.27
82012220073	2	49	1	27.87	155	0	0	72.3	46.6	25.7	10.8	2.5	8.3	28	21	7.87	74	389	3.91	0.94	1.27	2.48
82111135557	2	36	1	23.3	116	0	0	77.7	46.6	31.1	14.6	2.6	12	50	27	5.68	82	521	6.52	2.03	0.91	4.69
82207045026	2	65	1	28.49	101	0	0	72.2	45.8	26.4	20.7	3.5	17.2	13	25	5.57	74	530	5.36	0.96	1.32	3.43
82109165455	2	52	1	23.42	145	0	0	73.1	45.2	27.9	19.8	3.4	16.4	107	55	3.56	63	314	4.24	1.09	1.1	2.68
82104230069	2	33	1	24.85	114	0	0	72.4	45.7	26.7	13	2.2	10.8	40	26	4.79	68	359	5.5	1.29	1.41	3.69
82210075002	2	41	1	23.5	132	0	0	72.3	45.9	26.4	23.6	3.9	19.7	28	29	5.52	86	418	4.65	0.91	1.2	3.23
82111105138	2	79	0	20.12	154	0	0	78.5	43.5	35	21.1	2.6	18.5	16	21	6.34	55	618	6.38	3.56	1.19	4.19
82108060020	2	55	0	29.85	153	0	0	84.5	48.9	35.6	14.5	1.9	12.6	14	17	4.93	56	439	8.76	0.9	2.8	5
82105180096	2	58	0	30.66	102	0	0	72.6	43.9	28.7	13	1.9	11.1	21	22	4.76	51	412	6.36	1.47	1.78	4.16
82111180061	2	37	1	22.78	149	0	1	81.4	45.8	35.6	19.9	4.1	15.8	139	74	3.63	75	525	4.22	2.25	0.82	2.81
82108240075	2	50	1	22	128	0	0	75.3	43.6	31.7	10.9	1.6	9.3	47	32	3.83	70	473	6.03	4.08	0.99	3.74
82101055245	2	53	1	20.19	109	0	0	69	39.1	29.9	6.2	1.1	5.1	17	28	3.63	56	378	4.82	7.32	0.88	2.64
82105200070	2	63	1	26.58	124	0	0	72.3	44.3	28	17.2	3.8	13.4	17	20	4.15	75	412	5.58	1.07	1.19	3.35
82205195189	2	64	0	25.12	149	0	0	74.4	44.7	29.7	15.4	2.4	13	24	19	5.58	74	282	6.59	1.2	1.26	4.49
82201040035	2	47	0	28.27	109	0	0	73.3	42.8	30.5	24.7	3.8	20.9	13	17	5.18	53	340	5.25	1.64	1.15	3.57
82209150025	2	47	1	21.16	113	0	0	70.5	44.7	25.8	10.7	1.8	8.9	25	19	7.23	81	492	5.66	2.26	1.01	3.96
82112055004	2	49	0	24.89	108	0	0	70.5	42.6	27.9	10.6	1.8	8.8	20	25	3.9	52	292	6.46	0.98	1.73	4.04
82012070062	2	42	1	22.21	154	0	0	81.3	51.1	30.2	13.4	2.5	10.9	227	103	4.99	88	521	6.46	1.35	1.62	4.56
82108250012	2	68	1	26.49	162	0	0	72.4	38.7	33.7	12.6	3.4	9.2	41	32	5.06	116	559	5.13	3.05	0.89	3.28
82104280035	2	48	1	23.32	101	0	0	73.6	45.3	28.3	14.8	2.4	12.4	24	21	5.34	102	383	4.68	1.81	0.99	3.12
82302270005	2	48	1	25.91	154	0	0	70.4	41	29.4	14.7	2.6	12.1	16	16	4.85	73	285	5.47	1.34	1.34	3.69
82012095403	2	49	1	25.48	125	0	0	71.5	45.9	25.6	16.4	2.9	13.5	30	24	5.87	75	415	5.47	1.09	1.43	3.84
82206155112	2	52	1	24.72	107	1	0	66.9	44.3	22.6	10.7	2.2	8.5	59	45	5.31	76	302	4.11	1.21	1.34	2.48
82205075057	2	69	0	25.94	127	0	0	70.2	43.9	26.3	7.5	1.3	6.2	16	21	6.15	58	282	6.27	1.14	1.49	4.22
82109030019	2	56	0	27.89	134	0	0	79.6	44.5	35.1	6.7	1.5	5.2	11	21	6.93	56	357	5.24	1.22	1.45	3.25
82209210061	2	39	1	30.33	126	0	0	70.1	46.9	23.2	17.2	3.1	14.1	16	22	4.9	72	410	4.39	1.93	1.33	2.69
82106260052	2	39	1	19.89	137	0	0	75.8	45.8	30	9	1.7	7.3	58	28	5.05	68	475	5.36	0.92	1.04	3.66
82205060132	2	64	1	24.76	127	0	0	68.8	42.8	26	19	3.1	15.9	31	28	6.11	102	365	4.19	1.47	1.02	2.95
82104235045	2	73	0	24.28	119	0	0	74.4	44.4	30	15.2	2.3	12.9	12	18	5.32	67	359	6.4	1.05	1.42	4.48
82107040040	2	56	0	19.13	89	0	0	65.3	41.1	24.2	11.4	2.5	8.9	11	19	5.24	65	365	6.67	1.33	1.77	3.72
82210200040	2	33	1	23.08	126	0	0	79.1	47.2	31.9	14.1	2.5	11.6	21	20	5.8	84	609	5.87	2.28	1.27	3.93
82211290070	2	50	1	24.71	126	0	0	72.1	42.5	29.6	14.5	2.7	11.8	11	18	4.92	86	344	4.85	1.11	1.16	3.11
82106095288	2	44	1	28.93	129	0	0	80.6	46.8	33.8	17.2	2.6	14.6	21	19	5.51	91	404	5.77	1.66	1.26	3.85
82111105026	2	29	1	24.91	119	0	0	76.2	47.6	28.6	10.7	1.7	9	66	27	5.01	64	387	5.27	2.59	1.02	3.61
82206110029	2	65	0	20.75	116	0	0	71.9	43.4	28.5	14.7	2.3	12.4	17	21	5.92	54	307	6.63	1.46	1.5	4.35
82110180128	2	58	1	27.48	133	0	0	70.4	43.7	26.7	14	2.5	11.5	26	28	4.87	79	505	5.52	2.04	1.35	3.56
82205250037	2	59	0	24.19	105	0	0	71.1	43.5	27.6	8.7	2.1	6.6	21	29	4.79	51	249	4.1	1	1.53	2.27
82106210016	2	44	1	28.83	98	0	0	77.2	50.2	27	14.5	3.4	11.1	177	132	5.7	61	291	3.33	0.64	1.12	1.89
82104190069	2	47	1	25.83	109	0	0	80.9	45.6	35.3	9.9	1.7	8.2	78	51	4.62	110	445	6.21	1.82	1.41	4.11
82112090030	2	54	0	28.44	136	0	0	74.2	45.9	28.3	14.2	2.1	12.1	36	25	6.39	53	681	5.23	1.74	1.23	3.52
82206165271	2	73	1	28.3	157	0	0	65.7	40.1	25.6	22.2	3.5	18.7	19	23	5.48	72	355	4.74	1.26	1.18	3.28
82111040043	2	76	0	27.12	134	0	0	73.4	44.5	28.9	17.7	3.2	14.5	20	27	5	46	282	4.86	1.31	1.72	2.74
82209170006	2	57	0	25.19	139	0	0	76.3	45.2	31.1	10.4	1.7	8.7	18	22	4.36	57	262	6.2	1.65	1.58	4.28
82301180013	2	46	1	23.25	166	0	0	72.9	45.2	27.7	12.5	2.1	10.4	16	23	3.42	63	275	5.24	2.64	1.31	3.32
82107200028	2	55	1	22	129	0	0	78.3	44.8	33.5	8.8	1.6	7.2	26	24	5.58	74	520	4.85	1.65	1.22	3.16
82109050058	2	35	1	29.98	125	0	1	79.3	47.6	31.7	17.6	3.1	14.5	44	39	4.07	85	586	5.23	3.35	1.16	3.25
82210110063	2	49	1	24.38	126	0	0	67.8	41.3	26.5	14.6	2.3	12.3	45	30	4.07	101	407	5.27	1.9	1.03	3.66
82111170042	2	36	1	21.94	135	0	0	79.6	44.6	35	9.1	1.6	7.5	23	24	5.19	80	652	6.21	2.08	1.19	4.21
82204060004	2	63	1	23.36	148	0	0	76.4	46.8	29.6	11.3	2	9.3	26	26	5.96	101	425	6.53	1.99	1.61	4.26
82204210085	2	38	1	25.14	97	0	0	73	46.5	26.5	18.8	3.2	15.6	18	16	5.49	81	251	5.03	1.28	1.54	3.22
82110210014	2	61	1	26.6	123	0	1	77.1	44.1	33	14.6	3.1	11.5	16	22	13.09	217	330	6.37	2.15	1.04	4.39
82302165025	2	40	1	25.97	118	0	0	72.4	45.1	27.3	11.5	2.5	9	39	22	7.05	92	497	4.4	0.86	1.28	2.93
82204275198	2	41	1	21.77	131	0	0	75	47.9	27.1	20.6	3.8	16.8	20	38	7.21	94	403	5.25	1.17	1.27	3.68
82210205430	2	56	1	17.79	156	0	0	79.1	47.2	31.9	25.6	3.7	21.9	36	29	5.87	106	386	7.06	1.45	1.5	4.81
82112245035	2	42	1	24.13	136	0	0	77.8	45	32.8	15.9	4.3	11.6	162	104	3.88	79	495	3.23	1.95	0.7	2.22
82301030013	2	59	0	19.58	150	0	0	75.2	45.4	29.8	14.8	3.6	11.2	39	28	7.3	82	300	4.17	0.67	1.89	2.18
82207130014	2	56	1	26.49	130	0	0	67.3	43.2	24.1	7	1.5	5.5	40	37	4.15	95	480	3.83	5	1.08	2.17
82011220084	2	64	0	23.85	176	0	0	75.9	44.2	31.7	11.9	2	9.9	44	29	4.83	60	448	6.3	1.62	1.56	4.61
82302155188	2	60	0	29.36	149	0	0	76.7	47.5	29.2	13.9	2.2	11.7	24	20	5.17	45	264	7.11	1.4	1.79	4.87
82104245076	2	32	0	24.31	93	0	0	71.9	43	28.9	10.8	1.4	9.4	30	24	6.44	52	381	4.55	1.49	1.29	2.89
82107270026	2	64	1	23.02	115	0	0	74.2	40.3	33.9	7.1	1.2	5.9	43	24	5.64	89	599	6.46	2.1	0.88	4.23
82210115384	2	62	1	20.65	125	0	0	75.7	40.9	34.8	8.2	1.6	6.6	18	16	8.25	81	390	3.7	1.18	0.95	2.32
82103040087	2	53	1	26.57	127	0	0	77.6	43.8	33.8	7.2	1.5	5.7	15	27	6.43	77	449	6.57	1.68	1.39	4.53
82201195035	2	52	1	24.18	135	0	0	73.8	46.2	27.6	19.5	3.2	16.3	30	25	6.78	81	385	5.87	1	1.07	4.24
82301120036	2	33	1	26.8	128	0	0	73.8	46.1	27.7	9.5	1.6	7.9	26	18	5.99	67	473	4.74	1.21	0.72	3.43
82111180020	2	39	0	26.91	124	0	0	70	42.5	27.5	8	1.3	6.7	13	18	4.85	54	250	5.4	0.89	1.4	3.45
82201150037	2	35	0	25.19	118	0	0	74.4	46.1	28.3	11	1.7	9.3	11	15	3.76	47	273	6.02	0.79	1.3	4.18
82211200006	2	31	1	26.76	115	0	0	77	47.4	29.6	9.7	1.5	8.2	49	31	4.84	86	466	6.09	1.6	1	4.37
82211140046	2	39	0	24	128	0	0	76.5	43.8	32.7	15	2.2	12.8	74	48	4.64	56	511	6.25	2.32	1.06	4.34
82205190077	2	50	1	24.67	152	0	0	75	43.1	31.9	13	2.2	10.8	29	29	5.61	104	518	6.17	1.66	1.35	4.2
82105135233	2	58	1	25.74	110	0	0	69.7	44.2	25.5	12.3	2.1	10.2	16	19	5.29	77	304	5.69	0.68	1.47	3.99
82107010031	2	44	1	25.47	120	0	0	71.5	51.3	20.2	14.9	3.2	11.7	17	24	4.69	84	457	3.4	1.61	1.02	1.84
82105245074	2	43	0	24.91	106	0	0	70.8	43.4	27.4	13.4	2.8	10.6	11	16	5.46	57	363	4.24	0.62	1.25	2.63
82211215350	2	45	1	25.31	116	0	0	68.6	40.9	27.7	16.1	3.2	12.9	28	20	4.82	85	488	2.92	0.85	1.07	1.64
82210240076	2	40	1	24.21	123	0	0	76.2	44.4	31.8	20.7	3.1	17.6	84	39	4.19	72	802	6.22	3.14	1.12	4.11
82111155079	2	41	1	26.57	125	0	0	77	44.3	32.7	11.9	2.4	9.5	56	28	5.87	88	462	4.5	1.29	1.01	3.03
82105135182	2	73	1	21.68	142	0	0	69.7	44.7	25	19.1	3.8	15.3	22	20	6.28	73	327	3.68	0.84	1.3	2.24
82201105183	2	35	1	23.53	130	0	0	71.7	45.4	26.3	12.4	2.1	10.3	30	30	5.89	98	425	5.77	1.64	1.44	3.9
82208030014	2	53	0	23.66	168	0	0	76.2	46.1	30.1	14.1	2.1	12	43	29	6.12	56	410	7.18	1.79	1.64	4.5
82211025442	2	54	1	27.07	117	0	0	74.6	45.6	29	10	2	8	23	22	5.64	79	446	4.42	0.96	1.21	2.99
82201270032	2	27	1	23.36	130	0	0	80	46.4	33.6	11.9	2.4	9.5	86	36	4.23	72	399	6.92	1.68	1.76	4.65
82109030050	2	60	1	25.32	136	0	0	79.9	44.3	35.6	23.6	3.7	19.9	24	25	4.17	75	491	4.54	2.27	0.77	3
82204185208	2	43	1	29.33	127	0	0	73	48.9	24.1	13.3	2.3	11	35	25	3.25	62	568	4.61	2.44	0.88	3.21
82301170027	2	39	1	20.21	136	0	0	80.9	46.1	34.8	24.1	3.8	20.3	27	21	5.68	75	412	6.18	1.2	1.4	4.29
82111115255	2	45	1	24.72	102	0	0	72.4	44.9	27.5	20.6	3.6	17	99	222	5.2	86	334	6.81	1.77	1.28	4.69
82210060076	2	69	0	31.65	170	0	0	85.5	47.1	38.4	11.4	2.1	9.3	26	29	7.2	73	280	6.62	0.93	1.44	4.45
82210105261	2	32	1	22.32	137	0	0	79.4	47.8	31.6	12.2	1.9	10.3	24	20	6.37	78	466	6.84	1.47	1.37	4.83
82302255151	2	48	1	22.62	130	0	0	72	43.6	28.4	23.1	3.4	19.7	11	15	4.74	92	393	6.47	1.75	1.33	4.57
82012220021	2	52	1	26.64	133	0	0	71.4	46.6	24.8	15.5	2.5	13	59	31	4.37	76	356	5.27	2.26	1.08	3.81
82205260041	2	34	0	23.56	122	0	0	70.8	45.3	25.5	6.8	1	5.8	24	19	5.05	47	308	6.47	1.1	1.68	4.1
82112060031	2	39	1	26.66	137	0	0	76.9	42.3	34.6	10	1.7	8.3	36	27	3.37	76	324	5.88	1.14	0.93	4.33
82205160054	2	37	1	20.36	152	0	0	75.2	49.6	25.6	6.7	1.3	5.4	21	31	5.93	72	510	5.31	10.45	0.82	2.75
82105290041	2	41	1	24.5	116	0	0	79.5	47.6	31.9	11.3	1.9	9.4	13	18	8.48	136	476	5.66	0.83	1.73	3.75
82105100056	2	41	1	25.82	122	0	0	78.9	48	30.9	20.6	3.4	17.2	28	27	5.17	70	356	5.22	0.7	1.64	3.33
82302125251	2	61	1	21.6	125	0	0	70.5	42.3	28.2	12.3	2	10.3	36	23	7.27	88	353	5.2	0.96	1.31	3.43
82302235257	2	49	0	25.03	122	0	0	75.4	42.7	32.7	9	1.5	7.5	26	21	4.96	53	330	5.73	2.63	1.19	3.86
82207050028	2	48	1	24.14	135	0	0	76.6	46.3	30.3	15.9	3.1	12.8	26	26	4.94	81	341	3.83	1.12	1.45	2.34
82104090091	2	65	0	29.17	122	0	0	66.9	41.1	25.8	12.6	2.3	10.3	36	29	5.46	76	304	4.3	1.56	1.45	2.43
82106220039	2	51	1	27.05	124	0	0	73.3	44.4	28.9	18.9	2.6	16.3	48	35	4.97	95	467	4.88	1.47	1.03	3.12
82211190037	2	34	1	26.18	128	0	0	79.3	45.9	33.4	9.4	1.9	7.5	54	28	5.05	88	678	4.27	1.47	1.26	2.57
82210115424	2	46	1	26.62	143	0	0	77.4	44.4	33	16.6	2.7	13.9	26	22	4.7	86	437	6.43	2.43	1.44	4.23
82106180017	2	46	1	36.46	131	0	0	77.1	47.4	29.7	19.2	3	16.2	25	23	4.68	88	553	7.15	1.45	1.75	4.29
82206220016	2	60	1	28.35	138	0	0	68.1	42.7	25.4	15.4	2.7	12.7	37	33	5	84	429	5.35	1.11	1.42	3.48
82205285289	2	59	1	26.23	135	0	0	68	43.3	24.7	13.6	2.3	11.3	28	26	4.99	67	556	4.08	2.44	1.09	2.58
82201215100	2	60	1	30.83	140	0	0	72	45.2	26.8	23.5	4.6	18.9	19	23	6.27	96	292	3.98	0.83	1.09	2.7
82101145294	2	36	1	22.08	121	0	0	74.4	45.5	28.9	13.1	1.8	11.3	12	18	5.29	85	432	7.96	1.43	1.88	5.74
82201065294	2	43	1	23.42	128	0	0	72.2	45.1	27.1	13.1	2.1	11	81	70	6.98	101	501	6.71	1.1	1.38	4.85
82105195095	2	55	0	25.22	106	0	0	72.7	43	29.7	13.5	1.9	11.6	49	25	6.04	61	374	5.37	1.92	1.36	3.22
82210240024	2	66	0	26.86	127	0	0	72.2	42.3	29.9	10.7	2	8.7	24	28	6.85	51	278	5.88	1.4	1.42	3.89
82109235197	2	65	1	27.51	102	0	0	79.2	43.1	36.1	14.1	2.2	11.9	14	18	5.76	87	426	5.84	1.46	1.07	3.98
82102215175	2	46	1	26.06	138	0	0	75.3	46.1	29.2	13.2	2	11.2	51	30	5.6	73	404	6.29	3.85	1.1	4.48
82106155187	2	59	1	27.54	128	0	0	73.5	43.3	30.2	15.3	2.4	12.9	44	29	5.49	78	440	5.05	4.91	1.08	3.16
82210085049	2	50	1	21.87	129	0	0	74.9	45.2	29.7	17	5.2	11.8	165	231	3.72	90	370	7.98	2.71	1.32	5.49
82112105057	2	62	0	23.01	151	0	0	72	40.4	31.6	11.3	2.2	9.1	19	24	4.02	53	322	3.61	1	1.46	2
82302165139	2	37	1	22.54	125	0	0	82.4	50.9	31.5	8	1.7	6.3	16	20	8.41	82	295	5.81	0.86	2.01	3.73
82209285188	2	27	1	23.72	168	0	0	77	46.2	30.8	8.9	1.8	7.1	37	25	4.91	81	395	4.29	0.82	1.29	2.77
82105215332	2	40	1	28.07	96	0	0	72.3	44.1	28.2	10	1.6	8.4	13	15	5.38	69	332	6.73	2.25	1.09	4.76
82106080023	2	40	1	22.49	105	0	0	77.2	46.7	30.5	12.9	1.8	11.1	27	25	5.28	88	566	6.36	1.66	1.06	4.48
82211150017	2	37	1	31.2	117	0	0	77.6	47.4	30.2	9.8	1.6	8.2	103	50	5.69	94	684	7.37	2.85	1.63	4.84
82211190010	2	65	1	25.42	137	1	0	71.1	42.9	28.2	11.2	1.9	9.3	29	23	7.14	88	298	6.29	2.61	1.15	4.29
82101115036	2	41	1	26.76	130	0	0	79.2	45.9	33.3	25.7	3.8	21.9	20	20	6.08	99	494	6.6	3.32	1.51	4.5
82104230022	2	37	1	26.58	109	0	0	79.6	48.1	31.5	12.9	1.9	11	61	36	4.65	96	540	7.03	2.7	1.33	4.85
82106240031	2	66	0	31.96	125	0	0	73.4	43.9	29.5	15.1	2.5	12.6	15	22	5.15	53	255	6.53	1.34	2.01	4
82108315038	2	32	1	22.75	143	0	0	78.4	46.8	31.6	13.1	2.4	10.7	41	29	4.26	74	425	5.18	1.36	1.04	3.55
82103080056	2	36	0	23.46	98	0	0	78.8	48.3	30.5	8.6	1.2	7.4	23	20	6.4	43	375	7.37	2.75	2.17	4.72
82112275071	2	44	1	26.67	131	0	0	70.9	43.8	27.1	16.6	3.6	13	33	25	5.85	89	477	2.97	0.68	1.04	1.81
82104105301	2	71	1	29.94	155	0	0	76.5	43.7	32.8	19.1	2.8	16.3	28	26	4.35	63	404	6.32	2.65	1.16	4.31
82112285164	2	41	1	27.49	126	0	0	76.2	45.7	30.5	12.1	1.7	10.4	53	31	6.17	87	469	6.67	2.53	1.32	4.61
82110195060	2	48	1	23.1	113	0	0	70.3	43	27.3	20.2	3.1	17.1	27	24	5.03	79	330	6.58	0.78	1.89	4.16
82108115175	2	76	0	24.53	150	0	1	78.5	45.3	33.2	13.6	2.2	11.4	17	28	9.53	100	402	5.09	1.93	1.56	2.85
82110250022	2	34	1	23.73	134	0	0	76.9	46.9	30	30.2	4.3	25.9	48	59	7.37	78	306	5.89	1.78	1.28	4.08
82110265205	2	59	1	25.7	136	0	0	72.1	43.4	28.7	16.1	2.7	13.4	16	18	3.86	74	338	6.69	1.33	1.46	4.55
82302090076	2	55	1	35.56	137	0	0	75.1	44.5	30.6	19.8	2.9	16.9	37	33	5.66	95	364	4.33	4.13	1.03	2.74
82210245003	2	63	1	23.28	140	1	0	81.3	45.3	36	11.2	2	9.2	14	29	5.53	59	401	5.36	0.84	1.3	3.48
82210285087	2	59	1	29.26	123	0	0	72.4	43.6	28.8	16.7	3	13.7	79	51	8.05	104	476	5.2	1.96	1.59	3.26
82210255105	2	58	0	23.73	135	0	0	78.9	46.7	32.2	10.6	2	8.6	24	25	4.29	63	255	5.4	0.74	1.88	3.2
82012130080	2	39	0	25.16	120	0	0	72.8	44.9	27.9	13.3	2.3	11	23	26	5.09	69	148	5.77	0.78	1.92	3.67
82212070055	2	47	1	30.16	123	0	0	76.9	45.6	31.3	13.8	2.7	11.1	16	17	6.89	81	314	4.93	0.86	1.97	2.8
82106060024	2	43	1	25.81	145	0	0	71.4	45.2	26.2	14	2.1	11.9	21	17	5.83	79	418	5.86	2.68	1.05	4.31
82210095068	2	52	1	23.01	118	0	0	79	47.5	31.5	19.8	2.8	17	89	49	4.32	91	497	5.1	6.18	0.92	3.14
82109160011	2	43	1	23.49	126	0	0	78.4	47	31.4	13.5	2.4	11.1	20	16	3.8	83	377	7.67	1.43	1.29	5.46
82110260032	2	52	0	26.85	113	0	0	77.7	46.1	31.6	14.4	2.4	12	14	19	5.09	54	445	7.05	0.91	1.53	4.87
82109070034	2	44	1	29.7	133	1	0	66.3	43.7	22.6	14.3	2.8	11.5	13	18	6.65	84	333	4.92	1.23	1.38	3.16
82206100090	2	47	1	23.44	131	0	1	75.3	43.9	31.4	8.8	1.5	7.3	18	21	12.09	137	300	5.35	1.26	1.06	3.9
82211040003	2	52	0	29.14	135	0	0	80.7	46	34.7	8.9	1.3	7.6	16	19	5.9	62	366	6.98	2.47	1.5	4.62
82206235124	2	57	0	24.88	130	0	0	68.1	41.5	26.6	8.5	1.4	7.1	12	17	5.24	66	404	5.57	1.21	1.48	3.78
82205075310	2	42	1	28.04	144	0	1	77	48.2	28.8	23.8	4	19.8	18	22	5.07	72	539	6.18	5.4	1.6	3.83
82012170023	2	47	1	27.78	106	0	0	74.1	44.1	30	7.8	1.2	6.6	34	34	5.02	85	356	8.05	1.33	1.89	5.71
82211300015	2	61	0	25.81	126	0	0	70.9	39.5	31.4	6.2	0.9	5.3	24	24	10.03	66	359	6.47	1.54	1.31	4.61
82301315108	2	56	1	35.55	127	0	0	78.6	42.1	36.5	13.2	2.2	11	27	27	6.08	110	495	6.4	2.39	1.36	4.38
82109275211	2	72	0	22.21	136	0	0	72.3	41.8	30.5	8.3	1.1	7.2	44	33	4.69	61	312	6.28	1.93	1.75	3.72
82112140030	2	65	0	22.69	157	0	0	78.3	45.5	32.8	12.8	2.2	10.6	28	28	4.78	58	328	4.96	2.07	1.7	2.93
82102200081	2	31	0	24.74	98	0	0	71.5	44.7	26.8	7.3	1.2	6.1	17	19	6	49	237	6.39	0.95	1.45	4.45
82109260022	2	45	1	47.16	104	0	0	79.8	43.4	36.4	15.9	2.3	13.6	46	47	3.95	88	394	7.59	3.56	1.77	4.63
82201045072	2	52	1	25.47	113	0	0	77.5	45.5	32	11.3	1.9	9.4	48	36	5.72	88	479	6.89	2.71	1.17	4.8
82112170019	2	68	0	22.89	147	0	0	77	48.9	28.1	10.9	1.8	9.1	26	27	6.41	56	238	5.38	1.96	1.69	3.28
82011300065	2	36	0	23.96	121	0	0	72.7	44.5	28.2	6.1	1.2	4.9	24	23	4.46	61	353	6.25	1.09	1.24	4.39
82210280041	2	58	1	22.67	124	0	0	69.4	42.8	26.6	15.8	2.9	12.9	36	27	5.21	80	405	4.42	3.61	1	2.7
82301100014	2	41	1	28.16	127	0	0	77.1	43	34.1	9	1	8	38	25	7.44	78	537	5.36	2.35	1.19	3.59
82105270011	2	49	1	21.84	130	0	0	74.1	46	28.1	50.7	9	41.7	22	22	6.29	76	464	3.1	0.74	1.27	1.77
82012115274	2	46	1	27.16	118	0	0	75.5	46.2	29.3	13.3	2.5	10.8	39	35	5.66	94	391	4.18	1.84	1.26	2.82
82211155489	2	56	1	25.52	122	0	0	72.3	43.4	28.9	6.1	1.2	4.9	12	14	4.56	73	296	5.31	1.2	1.38	3.48
82112185069	2	30	1	28.44	137	0	0	76.9	45.8	31.1	25.7	4.6	21.1	61	24	4.58	55	374	4.68	1.24	0.83	3.23
82210265091	2	54	1	24.74	151	0	0	73.2	47.9	25.3	22.3	3.3	19	21	11	5.26	83	483	7.91	2.53	1.41	5.48
82109020030	2	58	0	18.76	127	0	0	79.4	43.3	36.1	9	1.7	7.3	35	35	5.27	49	286	5.99	1.83	1.34	3.78
82205100001	2	39	1	28.45	118	0	0	78.5	47.9	30.6	11.5	1.9	9.6	43	24	6.97	95	464	6.12	1.32	0.96	4.45
82211090010	2	57	1	25.12	129	0	0	74.3	42	32.3	17.7	2.6	15.1	13	17	4.95	83	394	5.82	1.76	1.12	4.16
82207150116	2	50	0	25.51	109	0	0	77.3	43.5	33.8	17.3	2.5	14.8	5	19	3.8	52	305	5.19	2.63	1.22	3.31
82102190056	2	78	1	26.01	127	0	0	65.9	40.1	25.8	12.5	2.8	9.7	33	28	3.99	95	322	3.18	1.72	1.05	1.99
82302200140	2	52	0	30.7	99	0	0	71.6	43.7	27.9	8.8	1.7	7.1	21	25	5.88	57	293	5.61	0.8	2.14	3.46
82108055163	2	46	1	22.88	120	0	0	73.3	47.5	25.8	16.8	2.8	14	65	37	4.01	67	454	5.27	1.16	1.06	3.44
82112065033	2	76	0	26.88	170	0	0	76.5	43.2	33.3	9.5	1.5	8	18	26	5.33	60	275	5.74	1.44	1.6	3.69
82109230087	2	47	0	24.07	140	0	0	80.5	46.1	34.4	14	2.7	11.3	33	26	4.04	48	382	3.78	1	1.13	2.28
82105260055	2	51	0	24.3	103	0	0	78.8	41.2	37.6	9.4	1.3	8.1	24	25	6.02	53	344	6.58	2.88	1.27	4.64
82207020019	2	58	1	28.46	146	1	0	70.4	42.1	28.3	19.6	3.4	16.2	26	26	8.07	79	324	4.97	0.9	1.48	3.13
82202120102	2	48	1	25.11	118	0	0	74.5	46.2	28.3	15.7	2.9	12.8	39	31	5.87	87	400	4.88	1.19	1.17	3.34
82207190002	2	56	1	24.26	92	0	0	69.1	44.3	24.8	13.3	2.7	10.6	38	25	6.57	83	614	3.77	1.61	1.15	2.25
82201215070	2	63	1	29.31	124	0	0	74.6	43.2	31.4	23	3	20	27	25	5.4	77	312	7.46	1.11	1.65	5.05
82111155036	2	48	1	26.23	122	0	0	70.3	43.5	26.8	12	2	10	48	32	6.74	101	564	5.44	1.87	1.14	3.62
82212275045	2	33	1	26.49	121	0	1	74.3	42.3	32	13.9	2.3	11.6	27	16	4.56	79	371	6.08	1.82	1.29	4.18
82110215012	2	52	1	22.59	117	0	0	72.7	44.5	28.2	12.2	2	10.2	21	26	5.02	113	457	8.43	1.32	1.9	5.49
82204190031	2	79	1	23.03	132	0	0	65.4	42.8	22.6	17	3.7	13.3	26	26	3.48	99	331	2.69	1.65	1.04	1.52
82211255490	2	58	0	20.04	134	0	0	65.3	39.6	25.7	16.8	1.8	15	38	33	4.32	60	470	5.94	4.29	1.26	3.84
82112185359	2	37	1	18.38	124	0	0	75.8	48.8	27	15.7	2.3	13.4	52	35	4.7	68	398	4.51	3.39	0.84	3.06
82105170017	2	54	0	22.05	166	0	0	74.5	44.6	29.9	6.9	1.2	5.7	28	23	3.83	58	255	6.67	1.57	1.31	4.79
82012060032	2	75	0	26.48	153	0	0	72.5	44.7	27.8	19.2	3.2	16	28	37	3.39	65	305	6.4	1.45	1.92	4.2
82105125247	2	53	1	24.5	107	0	0	70.7	42.2	28.5	9.5	1.8	7.7	11	17	5.78	89	480	5.22	1.11	1.45	3.56
82212085249	2	54	0	29.17	142	0	0	78.4	47.1	31.3	19.2	3.4	15.8	65	28	6.29	66	439	6.24	2.58	1.44	4.19
82210315449	2	69	1	25.36	135	0	0	77	45.8	31.2	16.8	3.6	13.2	44	42	5.92	93	372	4.53	0.77	1.74	2.53
82104105302	2	68	0	26.21	146	0	0	77.5	42.8	34.7	11	1.5	9.5	22	30	4.49	74	381	6.95	8.9	1.07	3.59
82012265248	2	55	1	23.34	128	0	0	76.5	49.5	27	24.1	2.8	21.3	44	30	5.15	82	500	6.35	6.16	1.13	4.24
82209260019	2	80	1	23.39	176	1	1	74.6	44.4	30.2	11.4	2.2	9.2	25	22	6.8	77	388	4.36	0.96	1.5	2.7
82012250022	2	39	1	21.47	129	0	0	79.7	45.8	33.9	12.7	2	10.7	47	29	6.61	106	645	6.24	4.12	1.24	4.26
82111080044	2	40	1	26.66	152	0	0	73.4	46	27.4	12.1	1.9	10.2	38	29	6.24	70	413	4.1	7.11	0.78	2.43
82106095289	2	53	0	23.49	154	0	0	75.2	42.9	32.3	17.5	2.4	15.1	16	19	3.71	53	321	6.13	2.14	1.39	3.91
82205310098	2	68	0	23.65	129	0	0	69.7	44.9	24.8	15.3	2.3	13	26	28	4.73	62	261	4.73	2.72	1.37	2.89
82012110106	2	24	1	28.61	135	0	1	84.8	50.5	34.3	19.6	3	16.6	76	37	6.88	73	420	6.64	5.51	1.15	4.38
82202165009	2	65	0	15.29	138	0	0	71.2	43.2	28	8.9	1.4	7.5	22	23	6.86	65	365	5.47	1.68	1.86	3.38
82111020061	2	78	0	31.12	113	0	0	75.7	45.2	30.5	15.3	2.7	12.6	29	39	4.96	72	325	4.23	1.45	1.79	2.27
82302080005	2	50	1	22.77	159	0	0	71.6	42	29.6	17.5	4.4	13.1	22	21	4	48	377	3.76	1.37	1.45	2.03
82009030055	2	51	1	24.67	151	0	0	74.6	45.4	29.2	14.8	2.4	12.4	16	22	5.11	89	397	5.61	1.38	1.49	3.52
82008100025	2	46	1	25.78	123	0	0	74.9	43.2	31.7	12.1	2.5	9.6	19	19	5.85	91	521	6.19	2.99	1.27	3.91
82009060041	2	54	1	26.47	91	0	0	73.1	43.1	30	11.9	2.4	9.5	17	19	6.15	97	420	5.09	1.36	1.19	3.67
82007165108	2	63	0	19.74	127	0	0	73.5	42.1	31.4	20.8	4.3	16.5	25	22	5.75	54	277	7.23	0.87	2.06	4.23
82010190066	2	62	1	23.66	131	0	0	75.9	43.5	32.4	18.9	3.5	15.4	59	39	6.46	106	359	3.65	1.28	1	2.48
82011010041	2	54	1	21.96	122	0	0	69.3	44.4	24.9	10.9	1.9	9	39	33	5.37	85	551	6.17	5.18	1.16	4.15
82010285153	2	65	1	23.98	129	0	0	79.5	47.1	32.4	8.6	2.8	5.8	52	52	5.62	72	455	7.28	0.97	1.48	5.01
82008270080	2	46	0	23.86	106	0	0	73.2	39.1	34.1	8.3	1.8	6.5	12	17	3.66	50	274	3.84	1.61	0.81	2.55
82010275383	2	43	1	30.56	157	0	1	77.6	49.1	28.5	17.9	3.3	14.6	36	31	4.08	71	374	4.45	2.66	1.13	3.01
82009020070	2	55	0	26.26	118	0	0	74.6	43.6	31	10.4	2.4	8	12	21	5.57	52	359	5.17	0.61	1.68	3.02
82008190036	2	54	1	27.44	135	0	0	76	43.2	32.8	11.6	2.4	9.2	24	31	4.74	70	391	5.58	2.72	1.43	3.39
82009125417	2	44	1	26.01	117	0	0	73.9	42.9	31	14.7	2.7	12	28	25	6.67	76	368	5.32	1.69	1.09	3.88
82007125065	2	35	1	30.98	146	0	0	78.8	40.5	38.3	10.7	2.1	8.6	41	29	3.9	62	476	4.98	0.88	0.99	3.61
82008210034	2	58	0	21.37	119	0	0	73.3	44	29.3	15.2	2.6	12.6	22	20	5.08	67	457	5.23	1.58	1.32	3.14
82006305053	2	39	1	26.71	112	0	0	79.8	48.9	30.9	17	4.2	12.8	18	21	6.1	123	508	3.03	1	0.95	1.79
82009295061	2	65	1	24.03	144	0	0	80.4	43.3	37.1	9.4	1.7	7.7	13	17	4.3	80	564	5.21	3.3	0.95	3.33
82006100033	2	57	0	28.02	115	0	0	73.5	44.1	29.4	14.9	2.5	12.4	23	23	4.56	61	214	5.79	2.54	1.32	3.85
82010205563	2	57	0	22.07	178	0	0	75.1	43.2	31.9	8.3	1.3	7	47	37	4.73	46	351	6.83	1.82	1.52	5.12
82010125217	2	45	1	25.6	127	0	0	71.2	46.2	25	21.4	3.5	17.9	53	31	4.81	69	618	5.45	2.2	1.24	4
82008210007	2	44	1	23.74	121	1	0	77	47.8	29.2	12.5	2.4	10.1	13	19	6.03	66	293	5.82	1.78	1.64	3.41
82008055061	2	52	0	28.86	126	0	0	78.3	43.7	34.6	9.8	3.4	6.4	64	57	6.03	57	394	4.67	1.9	1.39	2.59
82009300019	2	57	1	27.14	149	0	0	75.1	44.9	30.2	24.3	4.3	20	58	44	6.24	84	492	6.17	1.17	1.2	4.2
82008030027	2	49	1	22.81	115	0	0	81.7	44.7	37	11.7	1.6	10.1	47	40	4.77	91	573	6.25	2	1.3	4.04
82007305339	2	62	1	20.45	123	0	0	73.1	44.9	28.2	18.6	3.2	15.4	18	21	5.95	97	476	5.22	1.86	1.11	3.38
82005150036	2	79	1	26.02	137	0	0	82.9	42.4	40.5	12.4	1.2	11.2	16	31	4.81	119	494	3.61	1.29	0.87	2.31
82009220018	2	53	1	23.07	105	0	0	71	44.6	26.4	16.9	3.5	13.4	17	23	5.39	84	383	4.34	1.89	1.03	2.7
82008150030	2	52	1	28.32	132	0	0	74.2	54.5	19.7	9.2	2.4	6.8	30	47	7.24	71	400	5.93	33.83	0.66	4.19
82007135025	2	51	0	23.4	121	0	0	72.7	43.1	29.6	10.9	1.6	9.3	14	17	4.48	52	403	6.34	2.25	1.36	4.02
82008175030	2	40	1	24.87	128	0	0	77.7	47.8	29.9	14.2	1.9	12.3	61	37	5.31	62	386	7.04	3.15	1.36	4.99
82011030082	2	52	1	24.92	139	0	0	73	44	29	14	2.7	11.3	31	24	4.58	65	348	4.86	1.64	1.22	3.29
82011020035	2	61	0	23.63	121	0	0	74.5	45.5	29	12.6	2.8	9.8	25	29	4	50	294	3.06	1.09	1.15	1.75
82007050025	2	44	1	24.76	113	0	0	72.6	44.8	27.8	15.8	2.7	13.1	30	28	5.32	102	395	5.55	1.72	1.06	4.18
82007115040	2	67	1	24.91	101	0	0	70.3	41.3	29	8.4	1.4	7	33	27	5.62	75	496	5.74	1.82	1.15	4.14
82106050054	2	67	0	26.46	172	0	0	75.7	41.2	34.5	12.8	2.3	10.5	14	17	5.77	76	352	5.28	0.83	1.07	3.64
82212085119	2	48	0	19.01	102	0	0	72.3	40.8	31.5	11.8	1.6	10.2	16	19	4.74	57	353	4.26	1.24	1.14	2.85
82209020027	2	50	1	31.57	113	0	0	65.1	43.3	21.8	16.2	2.5	13.7	13	16	5.62	91	310	5.27	1.66	1.22	3.63
82302090014	2	41	1	28.23	137	0	0	77.1	43.5	33.6	11.5	2.1	9.4	32	23	5.93	91	540	7.38	2.47	1.61	4.96
82008265410	2	57	1	25.56	120	0	0	73.3	44.8	28.5	11.5	2.6	8.9	33	26	5.16	80	409	5.08	1.47	1.16	3.17
82010275094	2	57	1	24.04	144	0	0	71.3	43.5	27.8	15.4	2.5	12.9	39	41	4	68	360	5.04	3.89	1.02	3.51
82108055123	2	68	0	27.59	124	0	0	72.8	44.2	28.6	8.6	1.3	7.3	16	21	4.15	58	237	5.35	3.62	1.15	3.19
82207280008	2	41	1	26.82	115	0	0	75.5	45.2	30.3	9.1	1.8	7.3	57	23	7.33	60	301	6.77	0.75	1.76	4.17
82112025280	2	30	0	26.86	110	0	0	76.3	43.9	32.4	19.7	3.2	16.5	16	14	4.97	65	341	4.4	1.17	1.23	2.86
82209160008	2	55	0	20.37	119	0	0	78.8	46.1	32.7	8.3	1.5	6.8	23	22	5.41	49	192	5.66	1.75	1.51	3.63
82011230054	2	24	0	22.55	112	0	0	78.1	47.5	30.6	19.4	3.9	15.5	12	21	4.51	71	342	6.33	0.78	2.14	3.85
82211025179	2	57	0	24.69	106	0	0	74	40.9	33.1	5.9	1	4.9	12	21	4.98	66	224	6.21	1.06	1.17	4.41
82106160014	2	51	1	22.57	132	1	0	67.4	44.5	22.9	27.3	3.7	23.6	56	31	4.35	60	342	4.89	1.93	1.04	3.5
82012260041	2	47	1	26.62	109	0	0	73.8	42.1	31.7	12.5	1.7	10.8	41	26	5.32	78	396	6.36	1.7	1.17	4.78
82106250032	2	39	1	29.4	144	0	0	85.5	47.7	37.8	9.5	1.6	7.9	61	30	4.67	63	266	5.51	2.07	1.26	3.3
82207020037	2	43	0	23.32	97	0	0	72.7	44.4	28.3	13.2	2.3	10.9	21	30	2.87	55	218	5.45	0.79	2.12	3.01
82011255378	2	37	1	34.79	109	0	0	67.9	44.7	23.2	10.6	2.1	8.5	9	17	4.74	61	353	5.03	0.79	1.11	3.46
82109160009	2	58	1	24.52	128	0	0	80.2	47.3	32.9	13.9	2.2	11.7	32	27	4.04	75	289	7.09	1.15	1.46	4.9
82104305022	2	59	1	25.27	140	0	0	71.4	43.6	27.8	19.8	3.5	16.3	16	21	8.03	79	357	5.51	0.77	1.41	3.81
82111025007	2	41	1	28.65	111	0	0	79.2	45.7	33.5	14	2.1	11.9	21	18	3.89	69	275	5.95	1.07	1.11	4.18
82211115262	2	38	1	23.53	118	0	0	83.3	46.4	36.9	12.6	2	10.6	41	23	3.93	75	563	6.55	1.95	1.14	4.58
82111050015	2	46	0	24.43	110	0	0	73.2	43.5	29.7	11.4	2.4	9	10	19	6.45	55	279	4.62	0.68	1.51	2.83
82211145201	2	51	1	22.69	120	0	0	67.4	44.7	22.7	19.6	3.7	15.9	71	36	5.17	89	353	4.22	0.92	1.17	2.74
82104210092	2	39	1	23.53	135	0	0	77.9	44.6	33.3	9.4	1.5	7.9	30	25	4.98	67	402	5.42	1.22	1.42	3.76
82111145073	2	46	1	28.08	114	0	0	74.1	46.6	27.5	11.3	1.7	9.6	99	43	5.54	84	483	5.82	2.41	0.92	3.99
82211165031	2	42	1	21.59	116	0	0	75.7	44.5	31.2	14.9	2.6	12.3	19	17	4.32	78	319	5.42	1.22	1.09	3.89
82109085034	2	53	1	25.57	88	0	0	72.2	43.7	28.5	6.2	1.3	4.9	29	28	6.28	70	322	4.59	1.24	1.19	2.8
82104240094	2	73	1	29.84	113	0	0	72.1	37.5	34.6	11.3	2.3	9	18	28	3.33	56	216	4.21	0.71	1.12	2.85
82206080011	2	40	1	25.21	123	0	0	73.6	45.8	27.8	12.5	2.1	10.4	29	22	4.83	104	475	5.3	2.36	1.07	3.65
82206175209	2	57	1	27.4	127	0	0	69.6	46.8	22.8	15.6	3.1	12.5	18	19	6.73	67	228	3.81	1.9	1.27	2.35
82301075032	2	53	1	24.18	136	0	0	69.5	40.7	28.8	18.9	3.5	15.4	23	18	5.95	80	445	4.39	1.56	0.95	3.06
82111150036	2	35	1	25.5	112	0	0	76.8	44	32.8	15.2	2.5	12.7	20	22	4.05	70	449	5.79	1.38	0.82	4.24
82108135311	2	55	1	30.93	139	0	0	72.6	43.3	29.3	10.6	1.7	8.9	15	26	5.78	84	300	4.84	1.54	1.1	2.96
82110145462	2	59	0	26.1	115	0	0	74.8	43.7	31.1	21.7	3	18.7	23	23	5.63	49	300	7.21	1.54	1.09	5.14
82210050013	2	36	0	22.75	110	0	0	78.4	45.2	33.2	16.9	2.8	14.1	17	18	4.98	49	235	6.16	0.72	1.86	3.77
82011300008	2	58	1	31.63	111	0	0	72	45.6	26.4	18.4	3.2	15.2	29	88	6.25	100	393	6.67	1.05	1.89	4.33
82210210044	2	56	1	29.05	121	0	0	75	46.3	28.7	13.9	3	10.9	22	22	5.41	88	379	5.36	0.55	1.94	3.22
82104120066	2	64	1	32.34	127	0	0	73.7	45.3	28.4	16.8	3.3	13.5	20	24	6.82	88	489	4.94	1.1	1.07	3.41
82111170069	2	40	0	25.42	121	0	0	83	46	37	13.6	2	11.6	66	42	3.6	52	364	5.16	2.69	1.15	3.45
82111220019	2	85	1	23.3	175	0	1	85.7	45.1	40.6	15.2	2.4	12.8	10	27	7.66	104	478	5.34	0.98	1.16	3.19
82106010009	2	49	1	21.87	122	0	0	84.1	48.3	35.8	15.1	2.2	12.9	16	18	5.87	76	348	6.32	2.43	1.1	4.29
82111230001	2	39	1	28.42	128	0	0	73.8	45.3	28.5	11.3	1.7	9.6	33	22	4.16	63	344	5.22	2.13	1.06	3.6
82202170063	2	52	1	23.84	134	0	0	74	44	30	18.6	3.2	15.4	62	36	5.59	62	423	5.9	3.14	1.23	4.05
82101205165	2	50	1	25.12	151	0	0	75.3	43.7	31.6	7.7	1.6	6.1	25	17	5.14	67	362	5.15	1.5	1.16	3.44
82202080034	2	42	1	24.9	129	0	0	83	49.4	33.6	18.9	3.1	15.8	51	32	5.84	90	441	7.48	1.36	1.49	5.1
82105185218	2	42	0	27.05	110	0	0	76.1	42.1	34	10.9	1.9	9	10	15	3.33	47	176	5.05	1.1	1.37	3.08
82204205044	2	54	1	24.13	122	0	0	72.4	42.3	30.1	18.4	3.1	15.3	27	25	5.29	76	324	5.46	2.33	1.1	3.79
82107245321	2	64	1	26.8	122	0	0	75.8	44.2	31.6	23.3	3.4	19.9	15	18	5.68	67	379	6.45	1.28	1.35	4.15
82106280010	2	51	0	24.2	98	0	0	77.7	42.5	35.2	11.9	1.6	10.3	28	28	5.76	67	482	6.15	4.97	0.99	3.9
82206090024	2	36	1	24.5	127	0	0	71.4	42.7	28.7	7.2	1.2	6	28	26	4.11	70	272	6.78	1.67	1.3	4.68
82111155442	2	48	1	26.66	133	0	0	72.3	47.7	24.6	26.5	3.8	22.7	48	37	3.96	73	371	6.67	2.66	1.38	4.61
82110240060	2	36	1	24.87	124	0	0	78.8	46.4	32.4	8.3	1.6	6.7	45	31	6.81	82	596	7.18	6.11	1.08	4.65
82108180072	2	42	1	26.24	124	0	0	82.5	49.1	33.4	10.9	1.6	9.3	22	21	4.24	82	410	7.2	3.17	1.05	4.64
82210115184	2	53	1	26.61	110	0	0	75.5	47.2	28.3	17.8	2.6	15.2	24	18	6.26	81	399	5.54	1.62	1.42	3.53
82104230030	2	33	0	27.62	99	0	0	76.9	44.9	32	17.5	2.4	15.1	17	29	3.82	54	340	3.91	7.76	0.61	2.08
82108130063	2	41	1	24.71	97	0	0	83.9	47.4	36.5	19.9	3.2	16.7	16	21	5.12	92	520	5.42	0.8	1.36	3.47
82101160058	2	53	0	23.84	135	0	0	73.6	44.9	28.7	12.7	1.9	10.8	60	40	6.83	47	476	7.75	3.78	1.53	5.47
82204070064	2	48	0	34.63	115	0	0	70.8	43.6	27.2	16.8	2.9	13.9	12	19	4.98	48	172	5.37	0.9	1.97	3.12
82211285406	2	36	1	29.7	103	0	0	76.7	46.9	29.8	7.7	1.3	6.4	23	24	4.28	75	408	5.46	1.56	1.03	3.88
82212115099	2	57	1	26.49	146	0	0	79.7	43.8	35.9	10.7	2	8.7	25	22	4.83	71	546	5.31	3.48	1.2	3.54
82105285125	2	50	1	25.06	97	0	0	76.9	48.2	28.7	15.3	2.5	12.8	29	21	6.17	90	345	5.31	1.59	1.31	3.48
82104230012	2	57	0	25.12	125	0	0	75.1	44.7	30.4	14.7	2.4	12.3	11	19	6.43	68	258	6	0.76	1.74	3.98
82107080210	2	35	1	34.54	123	0	0	78	46.2	31.8	9.3	1.5	7.8	38	33	3.68	75	311	6.62	1.9	1.09	4.67
82204085199	2	54	1	24.7	111	0	0	70.7	41.7	29	12	2	10	10	18	6.44	70	490	4.58	2.88	1.06	3.02
82211175272	2	43	1	22.75	132	0	0	74.8	45.7	29.1	15.1	2.4	12.7	23	34	6.48	88	395	5.15	0.64	1.61	3.28
82209200005	2	47	1	23.15	122	0	0	74.2	44.7	29.5	15.8	2.2	13.6	22	21	4.92	95	581	7.19	2.64	1.37	5.14
82205250038	2	59	1	26.7	155	0	0	78.6	47.3	31.3	16.7	2.7	14	34	28	4.77	72	363	6.6	1	1.28	4.55
82011200029	2	38	1	25.47	106	0	0	72.3	43.8	28.5	17.5	2.9	14.6	72	34	3.89	85	554	7.3	2.69	1.71	4.68
82012295288	2	50	0	31.05	185	0	0	70.4	41.6	28.8	10.9	1.7	9.2	13	26	4.08	47	182	6.5	2.23	1.26	4.81
82111020026	2	38	1	26.35	118	0	0	75.5	45.5	30	12.9	2	10.9	16	14	5.14	83	458	5.2	3.43	1	3.45
82209305019	2	57	1	23.81	108	0	0	77.3	42.6	34.7	10.2	1.4	8.8	9	21	6.21	98	500	5.75	4.32	1.12	3.76
82111180056	2	45	1	25.91	126	0	0	77.8	48.1	29.7	14.4	2.2	12.2	32	25	5.33	85	416	7.85	2.04	1.26	5.64
82103200136	2	59	1	26.99	116	0	0	74.2	43	31.2	9	1.7	7.3	75	51	9.92	94	514	4.84	1.56	1.28	3.28
82012075305	2	45	1	27.98	105	0	0	81.2	47.4	33.8	11.9	1.9	10	30	25	6.68	69	516	8.3	2.87	1.75	5.86
82103060008	2	52	0	21.32	152	0	0	86.2	48.6	37.6	10.5	1.7	8.8	11	22	5.01	48	376	5.71	1.18	1.51	3.75
82108120042	2	57	1	23.54	112	0	0	71.6	43.7	27.9	15.1	2.8	12.3	83	44	5.55	74	294	3.69	0.72	1.52	1.82
82012210107	2	54	1	30.35	126	0	0	72	44.1	27.9	13.5	2.5	11	38	24	6.13	93	428	5.49	0.79	1.51	3.75
82209230020	2	56	1	27.41	98	0	0	71.9	44.6	27.3	14.6	2.6	12	16	16	6.45	93	432	4.65	1.19	1.17	3.08
82111035002	2	59	1	23.8	126	0	0	68.8	44.3	24.5	11.9	2.3	9.6	24	19	4.23	61	352	4.75	1.76	1.23	3.09
82101220070	2	40	1	26.37	143	0	0	70.3	42.9	27.4	12.3	2.6	9.7	19	18	5.69	74	415	5.1	1.31	1.58	3.27
82012055133	2	67	1	30.05	124	0	1	80.3	42	38.3	18.6	3.5	15.1	14	21	9.45	121	413	4.2	1.22	1.13	2.95
82206235120	2	32	1	24.57	132	0	0	73	46	27	14.1	2.6	11.5	140	82	5.28	78	447	5.53	3.91	0.98	3.72
82106275155	2	37	1	19.66	116	0	0	79.5	44.6	34.9	15.8	2.5	13.3	56	49	6.45	70	435	5.77	1.15	1.33	3.62
82105145302	2	56	1	28.93	116	0	0	69.6	42.3	27.3	7.3	1.4	5.9	20	24	6.35	81	526	5.62	1.03	1.1	4.14
82109150014	2	55	1	26.87	90	0	0	76.5	45.1	31.4	11.4	2	9.4	22	19	7.29	93	433	5.51	1.09	1.29	3.63
82302125114	2	75	1	25.81	135	0	0	68.5	39.4	29.1	12.9	2.9	10	26	32	6.77	76	395	2.8	0.85	0.92	1.69
82112210032	2	55	1	24.18	134	0	0	72.7	45.5	27.2	11.1	2	9.1	85	27	7.41	86	348	6.22	0.88	1.78	4
82104235278	2	41	1	23.91	148	0	0	73.3	47.3	26	13.8	2.4	11.4	37	23	3.16	61	268	5.06	1.65	1.37	2.89
82212060054	2	35	0	26.26	125	0	0	77.6	45.6	32	9	2	7	14	14	5.63	65	351	4.52	0.78	2.07	2.3
82301030009	2	43	1	24.94	120	0	0	74.5	41.5	33	9.8	2.5	7.3	22	18	4.52	85	354	6.31	1.6	1.22	4.37
82302130088	2	36	1	24.24	137	0	1	77.5	46.9	30.6	21.5	3.8	17.7	38	25	4.93	73	482	5.04	1.21	1.38	3.43
82111265561	2	46	1	25.85	142	0	0	72.4	42.4	30	9.1	1.6	7.5	20	15	6.14	67	349	5.12	0.59	1.01	3.65
82108265149	2	43	1	27.85	123	0	0	73.2	46.6	26.6	13.4	2.3	11.1	42	33	5.91	86	642	4.2	4.86	0.85	2.36
82110200060	2	54	1	26.62	119	0	0	76.7	46.9	29.8	18.1	3.1	15	24	23	3.9	77	414	5.15	1.89	1.41	3.12
82201075150	2	44	1	25.05	117	0	0	69.7	43	26.7	10.5	2.3	8.2	30	33	7.99	116	378	5.03	0.7	1.61	3.2
82107200011	2	50	1	25.24	139	0	0	74.9	45.7	29.2	15.2	2.5	12.7	24	25	4.57	81	521	5.92	2.26	1.18	3.72
82301285109	2	49	1	21.87	140	0	0	72.4	40.4	32	12.8	1.9	10.9	72	49	6.13	68	342	5.5	1.14	1.32	3.61
82111065301	2	47	1	21.63	124	0	0	73.1	47.2	25.9	10.2	1.8	8.4	26	20	4.57	66	332	6.94	2.19	1.33	4.87
82301170012	2	53	1	29	144	0	0	78.9	45.6	33.3	17.8	2.8	15	35	22	5.22	85	500	4.99	2.54	1.28	3.3
82103010310	2	64	0	21.15	187	0	0	71	43.1	27.9	19.9	2.8	17.1	29	24	4.88	62	369	7.76	2.84	1.51	5.29
[truncated: 3,311 more rows]
